# Supplementary material for: Mucosal immune and stress responses of Neoparamoeba perurans-infected Atlantic salmon (Salmo salar) treated with peracetic acid shed light on the host-parasite-oxidant interactions
Source: Front Immunol. 2022 Aug 25;13:948897. doi: 10.3389/fimmu.2022.948897 (PMC9454302; doi:10.3389/fimmu.2022.948897)
Supplement: Supplementary Table 1 — List of all differentially expressed genes. [file Table_1.xlsx]

## Sheet: Figure 4 Heatmap
				24 h				2 weeks				4 weeks
#	anno.f	ids	names	Uninfected, 0ppm	Infected, 0ppm	Infected-5ppm, 30 mins	Infected-10ppm, 15 mins	Uninfected, 0ppm	Infected, 0ppm	Infected-5ppm, 30 mins	Infected-10ppm, 15 mins	Uninfected, 0ppm	Infected, 0ppm	Infected-5ppm, 30 mins	Infected-10ppm, 15 mins	cl.n
1	Tissue ECM mucus	Ssa#GRASP209734157	GMP Giant mucus protein	2.77556e-17	0.551127	1.42918	1.92231	0.593463	0.555811	0.615989	-0.0127912	-0.133351	0.424389	0.376566	0.408354	1
2	Cell Folding, protein modification	Ssa#GRASP209153018	Transglutaminase 2, C polypeptide A	-1.85037e-17	0.571384	0.730749	1.71847	0.885911	0.63974	0.901183	0.451678	-0.283563	0.275373	0.577288	0.351354	1
3	Tissue Secretory	Ssa#S47729270	heme-binding protein 2-like	-9.25186e-18	1.16749	0.897411	1.57035	-0.111623	1.00431	1.01226	1.04749	-0.447236	1.07022	0.56641	1.05862	1
4	Metabolism Iron heme	Ssa#S47729270	heme-binding protein 2-like	-9.25186e-18	1.16749	0.897411	1.57035	-0.111623	1.00431	1.01226	1.04749	-0.447236	1.07022	0.56641	1.05862	1
5	Cell Myofiber	Ssa#S18835418	protein LYRIC-like	-2.31296e-17	0.166222	0.371251	1.05042	0.222711	0.514395	0.474858	0.49745	0.0112998	0.500488	0.508223	0.714891	1
6	Metabolism Amino acid	Ssa#GRASP223648069	Methionine adenosyltransferase II, alpha b	1.85037e-17	0.0338817	0.154975	1.26956	0.338698	0.473994	0.53903	0.673105	0.167019	0.326102	0.611999	0.771835	1
7	Metabolism Amine	Ssa#S50692672	Ornithine decarboxylase	-4.62593e-17	0.148364	0.617166	1.375	0.282581	0.482687	0.492178	0.689163	0.103063	0.521625	0.768595	0.78592	1
8	Immune Effector	Ssa#S50692672	Ornithine decarboxylase	-4.62593e-17	0.148364	0.617166	1.375	0.282581	0.482687	0.492178	0.689163	0.103063	0.521625	0.768595	0.78592	1
9	Metabolism Amine	Ssa#S35501058	Ornithine decarboxylase	9.25186e-18	0.0994311	0.539883	1.42192	0.357972	0.622647	0.43933	0.554285	-0.174797	0.674173	0.796255	0.760844	1
10	Immune Effector	Ssa#S35501058	Ornithine decarboxylase	9.25186e-18	0.0994311	0.539883	1.42192	0.357972	0.622647	0.43933	0.554285	-0.174797	0.674173	0.796255	0.760844	1
11	Metabolism Amine	Ssa#S35661337	spermidine/spermine N1-acetyltransferase 1	1.85037e-17	-0.159169	-0.180989	1.20651	0.0902112	0.512706	0.504003	0.846063	0.0614464	1.13868	0.878959	0.789579	1
12	Cell Stress	Ssa#GRASP223647497	Sgk1 serum/glucocrticoid regulated kinase	-1.85037e-17	-0.0356793	0.034501	1.26892	-0.0773645	0.921072	0.637057	-0.129252	-0.340922	0.919754	0.794166	0.694541	1
13	Metabolism Iron heme	Ssa#S18835321	Serotransferrin 2	0	0.101984	0.260408	1.56505	-0.169159	0.789044	0.541181	0.945619	-0.232291	0.508828	0.553756	0.338496	1
14	Immune Acute phase	Ssa#S18835321	Serotransferrin 2	0	0.101984	0.260408	1.56505	-0.169159	0.789044	0.541181	0.945619	-0.232291	0.508828	0.553756	0.338496	1
15	Metabolism Iron heme	Ssa#GRASP209154423	Serotransferrin 2	-1.85037e-17	0.168651	0.314084	1.88679	-0.235846	0.942349	0.894821	1.30134	-0.183858	0.768379	0.840582	0.464082	1
16	Immune Acute phase	Ssa#GRASP209154423	Serotransferrin 2	-1.85037e-17	0.168651	0.314084	1.88679	-0.235846	0.942349	0.894821	1.30134	-0.183858	0.768379	0.840582	0.464082	1
17	Tissue Secretory	Ssa#GRASP209730977	gastrotropin-like	1.85037e-17	-0.31641	0.801695	2.02136	-0.231141	0.44804	0.50067	0.549731	-0.355858	0.732958	0.442654	0.358845	1
18	Metabolism Protease	Omy#S19710761	Complement factor D	-4.62593e-17	1.16026	0.655556	1.30544	0.770153	0.849587	-0.0650617	0.512057	1.26402	0.966835	-0.0190032	0.446806	1
19	Immune Complement	Omy#S19710761	Complement factor D	-4.62593e-17	1.16026	0.655556	1.30544	0.770153	0.849587	-0.0650617	0.512057	1.26402	0.966835	-0.0190032	0.446806	1
20	Immune IFN-virus response	Ssa#S35549782	ISG15-like	3.70074e-17	0.566492	-0.612345	0.238476	0.232861	0.441997	0.0682898	0.489206	1.81069	0.810636	0.40066	0.64556	1
21	Metabolism Transport	Ssa#TC99853	ATP-binding cassette sub-family F member 3	1.85037e-17	-0.0154163	0.217501	1.0638	-0.1032	0.286792	0.536364	0.652985	0.419656	0.371982	0.403367	0.439307	1
22	Immune Cytokine receptor	Ssa#S32008970	IL-8 receptor	-2.77556e-17	0.0707	0.359709	0.999846	-0.00926233	0.270372	0.430176	0.499156	0.702134	0.720627	0.552049	0.589273	1
23	Metabolism Protease	Ssa#GRASP221219283	Uridine-cytidine kinase 2a	9.25186e-18	0.0890677	0.124531	0.998751	-0.123964	0.229947	0.374205	0.491921	0.154129	0.584845	0.456413	0.463701	1
24	Metabolism Nucleotide	Ssa#GRASP221219283	Uridine-cytidine kinase 2a	9.25186e-18	0.0890677	0.124531	0.998751	-0.123964	0.229947	0.374205	0.491921	0.154129	0.584845	0.456413	0.463701	1
25	Metabolism RNA	Ssa#GRASP223649021	Probable ATP-dependent RNA helicase DDX5	1.85037e-17	-0.0117177	0.340912	0.908932	-0.0481737	0.315656	0.432805	0.374406	-0.092177	0.590252	0.580065	0.504607	1
26	Immune Eicosanoid	Ssa#S30243952	Prostaglandin reductase 1	2.77556e-17	-0.110834	0.720446	0.298312	-0.360223	0.221691	0.589115	0.865756	0.334839	0.378068	0.186218	0.46239	1
27	Cell Signaling	Ssa#GRASP223649429	Casein kinase 2 beta	-2.77556e-17	-0.225722	0.0414016	1.00375	0.129729	-0.154383	0.56003	1.10226	0.240489	0.771527	0.083189	0.262814	1
28	Metabolism Xenobiotic	Ssa#S30240918	Uncharacterized multidomain protein	-9.25186e-18	0.129285	0.316528	0.545167	0.308514	0.607548	0.508295	1.22824	0.140177	-0.0963302	0.153325	0.212751	1
29	Tissue Secretory	Ssa#BG935071	haptoglobin-like	-4.62593e-18	0.0988108	0.0875865	0.0501723	0.447184	0.452753	0.582928	1.00978	-0.0154403	0.0229022	0.277919	0.287393	1
30	Tissue Endothelium	Ssa#S35592699	Angiopoietin-like 7	1.85037e-17	-0.277747	-0.32769	0.917478	-0.643646	1.06953	0.704104	1.27972	-0.146688	0.832882	0.818502	0.501551	1
31	Metabolism Amine	Ssa#GRASP209154585	Ornithine decarboxylase	-3.70074e-17	0.119653	0.441937	1.14286	0.331071	0.906392	0.717207	0.727296	-0.0500198	1.08339	1.0063	0.9812	1
32	Immune Effector	Ssa#GRASP209154585	Ornithine decarboxylase	-3.70074e-17	0.119653	0.441937	1.14286	0.331071	0.906392	0.717207	0.727296	-0.0500198	1.08339	1.0063	0.9812	1
33	Metabolism Amino acid	Ssa#GRASP223647517	Glutamate-ammonia ligase	9.25186e-18	0.125973	0.094663	0.958572	0.260029	0.854349	0.684553	0.734052	0.151619	1.01415	0.8232	0.845483	1
34	Tissue Epithelium	Ssa#S35515922	epigen-like	5.55112e-17	0.270381	0.556136	0.907419	0.45919	0.762223	0.457174	0.795347	-0.432081	0.946762	0.768214	0.814034	1
35	Tissue Differentiation	Ssa#S18892467	Forkhead box A3	2.77556e-17	0.55483	0.430119	0.531246	0.190702	1.01929	0.640757	0.837376	-0.22261	1.0165	1.01546	0.743511	1
36	Tissue ECM mucus	Omy#CA368785	Fc fragment of IG binding protein	1.85037e-17	0.630536	0.466635	0.780771	0.348721	0.936951	0.882644	0.688134	-0.219668	1.06735	1.24225	1.01457	1
37	Immune IFN-virus response	Ssa#S47625612	Interferon-induced transmembrane protein 5	-4.62593e-17	0.531098	0.260327	0.621606	0.541312	0.730833	0.543403	0.507107	0.0312128	0.805682	0.838101	1.05731	1
38	Metabolism Protein biosynthesis	Ssa#S30284957	Arginine--tRNA ligase, cytoplasmic	2.77556e-17	0.341708	0.970035	1.05161	0.318213	0.986895	0.717826	1.19774	0.423555	0.866544	1.01526	1.05357	1
39	Immune Lymphocyte	Ssa#GRASP223649133	Nuclear factor interleukin-3-regulated protein	-3.70074e-17	0.526025	0.685699	0.541992	0.0911293	1.27588	1.1024	0.217601	0.0267728	1.02948	0.943719	0.718414	1
40	Immune regulator	Ssa#GRASP223649133	Nuclear factor interleukin-3-regulated protein	-3.70074e-17	0.526025	0.685699	0.541992	0.0911293	1.27588	1.1024	0.217601	0.0267728	1.02948	0.943719	0.718414	1
41	Immune regulator	Ssa#S32004433	TSC22 domain family_ member 3	4.62593e-17	0.571658	0.530427	0.612605	0.331161	1.1072	0.78307	-0.101361	0.0382125	0.734303	0.823049	0.801538	1
42	Metabolism Steroid, bile	Ssa#S18890427	FK506 binding protein 5	0	0.288792	0.569831	1.02928	-0.00052715	0.982225	0.771058	0.0306665	-0.14578	0.850345	0.659006	0.579299	1
43	Cell Folding, protein modification	Ssa#S18890427	FK506 binding protein 5	0	0.288792	0.569831	1.02928	-0.00052715	0.982225	0.771058	0.0306665	-0.14578	0.850345	0.659006	0.579299	1
44	Cell Transcription	Ssa#CK888834	Kruppel-like factor 9	1.85037e-17	0.304044	0.794473	1.13294	0.283834	1.11593	0.688336	0.0944796	-0.301127	0.928427	0.613996	0.531932	1
45	Tissue ECM mucus	Ssa#GRASP209734699	Anterior gradient homolog 2	-3.70074e-17	0.750496	0.695043	0.155802	0.0644935	1.05051	0.712357	1.10513	-0.818505	0.881534	0.959432	0.655702	1
46	Tissue Differentiation	Ssa#GRASP209734699	Anterior gradient homolog 2	-3.70074e-17	0.750496	0.695043	0.155802	0.0644935	1.05051	0.712357	1.10513	-0.818505	0.881534	0.959432	0.655702	1
47	Immune IFN-virus response	Ssa#TC109651	GLI family zinc finger 3	5.55112e-17	0.821348	0.625566	0.119043	0.355288	0.744878	0.792703	0.751561	-0.347845	0.968452	0.911754	0.688047	1
48	Metabolism Xenobiotic	Ssa#S30236618	UDP-glucuronosyltransferase 2A2	-1.85037e-17	0.521578	0.43132	0.536037	-0.126707	0.765606	0.912392	0.684454	-0.576349	1.00826	0.704596	0.675106	1
49	Metabolism Xenobiotic	Ssa#S18860977	UDP-glucuronosyltransferase 2A2	-9.25186e-18	0.396187	0.466043	0.397303	-0.306962	0.829759	0.845346	0.870608	-0.432478	0.898551	0.888557	0.578686	1
50	Tissue glycan	Ssa#S35568346	Alpha-N-acetylgalactosaminide alpha-2,6-sialyltransferase 1	-4.62593e-17	0.671075	0.448283	-0.207337	0.00343137	1.01933	0.90479	0.837978	-0.0566198	1.09728	1.13753	0.93212	1
51	Tissue glycan	Ssa#S35455181	Lactosylceramide 1_3-N-acetyl-beta-D-glucosaminyltransferase A	4.62593e-18	0.259392	0.279856	0.164991	-0.0353615	0.823394	0.711361	0.827039	0.102499	0.87516	0.969641	0.674976	1
52	Tissue bone cartilage	Ssa#TC110506	Periostin, osteoblast specific factor b	-1.15648e-17	-0.0694671	-0.162592	-0.45448	-0.0734005	0.114975	0.319379	0.074499	0.135544	0.334364	0.357738	0.617697	1
53	Tissue ECM	Omy#S15316996	Collagen triple helix repeat-containing protein 1 precursor	0	-0.145359	-0.34011	-0.778758	0.132758	0.0890337	0.455289	0.201544	-0.0076893	0.344564	0.501971	0.589519	1
54	Tissue Differentiation	Ssa#TC106389	Spondin 1a	-2.31296e-18	-0.00822129	-0.21008	-0.462104	0.415524	0.085472	0.281587	-0.0290603	0.233177	0.271207	0.378269	0.580655	1
55	Tissue Hematopoiesis	Ssa#S35547571	Kruppel-like factor 4b	-2.31296e-18	-0.41093	-0.421559	-0.227868	0.0251872	0.193578	0.098654	-0.120031	-0.0249706	0.555567	0.589119	0.594222	1
56	Tissue Differentiation	Ssa#S35547571	Kruppel-like factor 4b	-2.31296e-18	-0.41093	-0.421559	-0.227868	0.0251872	0.193578	0.098654	-0.120031	-0.0249706	0.555567	0.589119	0.594222	1
57	Cell Myofiber	Ssa#S35542336	Actin, alpha 1a, skeletal muscle	9.25186e-18	0.034509	-0.383509	-0.214896	-0.0766235	0.157637	0.478963	0.549237	-0.166438	0.390733	0.614961	0.719901	1
58	Cell Ubiquitin	Omy#S48425122	Anaphase-promoting complex subunit 7	4.62593e-18	-0.122281	-0.252061	-0.458847	-0.110507	0.0493407	0.512571	0.365207	-0.00613978	0.443584	0.610873	0.805042	1
59	Tissue Hematopoiesis	Ssa#GRASP223648947	Kruppel-like factor 4b	-1.38778e-17	0.0462344	-0.0246676	-0.0978105	0.164824	0.699505	0.623924	-0.362832	-0.096332	0.662944	0.686651	0.769406	1
60	Tissue Differentiation	Ssa#GRASP223648947	Kruppel-like factor 4b	-1.38778e-17	0.0462344	-0.0246676	-0.0978105	0.164824	0.699505	0.623924	-0.362832	-0.096332	0.662944	0.686651	0.769406	1
61	Tissue Differentiation	Omy#CX029722	c-Fos type1 protein	-6.93889e-18	0.254489	-0.0066306	-0.0521976	0.240767	0.519495	0.148209	-0.327988	-0.17055	0.311162	0.752527	0.815614	1
62	Tissue Adhesion	Ssa#S35576908	Immunoglobulin-like domain, fish-specific	-9.25186e-18	0.227265	-0.431015	-0.419562	0.432693	0.287906	0.421821	0.413922	0.419044	0.396727	0.229832	0.73336	1
63	Tissue Neural	Omy#CA363897	Tenascin precursor	-1.38778e-17	0.388572	-0.0322861	-0.385496	0.453365	0.534274	0.530372	0.228972	0.379226	0.497474	0.519199	0.798033	1
64	Tissue Neural	Ssa#GRASP209731469	Pleckstrin homology domain-containing family F member 1	-9.25186e-18	0.247043	-0.183124	-0.322218	-0.0358006	0.41518	0.157807	0.271281	0.284454	0.397702	0.538154	0.726516	1
65	Cell Apoptosis	Ssa#GRASP209731469	Pleckstrin homology domain-containing family F member 1	-9.25186e-18	0.247043	-0.183124	-0.322218	-0.0358006	0.41518	0.157807	0.271281	0.284454	0.397702	0.538154	0.726516	1
66	Tissue Differentiation	Omy#S34424435	Regulatory-associated protein of mTOR	1.38778e-17	0.228465	0.0390819	-0.345122	0.114317	0.411172	0.308748	0.272502	0.181616	0.374931	0.456867	0.688623	1
67	Cell GTP signaling	Omy#CA376694	Novel G protein-coupled receptor protein - Ident 45	1.38778e-17	0.180509	-0.134864	-0.548076	0.0989727	0.375027	0.309723	0.402048	0.55326	0.280679	0.475413	0.639205	1
68	Immune T cell	Ssa#DY737540	NLR family, CARD domain containing 3	-9.25186e-18	0.189191	0.141853	-0.159795	0.161103	0.498591	0.354152	0.561769	0.739844	0.927446	0.313465	0.722892	1
69	Immune IFN-virus response	Ssa#S35562673	VHSV-induced protein-10	-1.85037e-17	0.0813657	-0.236725	-0.209347	0.251407	0.537587	0.618023	0.356122	0.846959	-0.0181596	0.724181	0.678744	1
70	Tissue Adhesion	Ssa#KSS627	Leucine-rich repeat and calponin homology domain-c	1.85037e-17	0.320356	-0.105765	-0.235104	0.165754	0.734484	0.247487	0.4138	0.798615	0.296214	0.468318	0.410531	1
71	Immune regulator	Ssa#GRASP209154063	Interferon regulatory factor 4	-2.77556e-17	0.0889368	-0.368343	-0.24859	-0.00261737	0.446983	0.464236	0.0552751	1.00978	0.500439	0.552863	0.52923	1
72	Metabolism Sugar	Omy#CR369064	Acid trehalase-like protein 1	-2.31296e-17	0.165384	0.0567019	-0.0341979	-0.12782	0.216169	0.310059	0.26649	0.899709	0.27092	0.663033	0.58844	1
73	Metabolism Lipid	Ssa#TC100887	Ceramide glucosyltransferase	-9.25186e-18	-0.297657	-0.15597	-0.065942	-0.0409668	0.419512	0.381141	0.175495	0.240507	0.580306	1.00488	1.00105	1
74	Cell Myofiber	Ssa#GRASP223648225	Tropomyosin alpha-3 chain	1.85037e-17	-0.0709233	-0.0624077	-0.0518336	-0.147031	0.217624	0.266946	0.298611	0.198776	0.677763	0.964505	0.97961	1
75	Cell Stress	Ssa#GRASP221221267	JunD-1	-1.85037e-17	0.0848115	-0.0160045	-0.270986	-0.0117271	0.555341	0.443667	0.38748	-0.0495176	0.62931	0.825051	0.979896	1
76	Metabolism Mitochondria	Ssa#KSS5017	Mitochondrial import inner membrane translocase subunit Tim23	-2.31296e-17	0.32245	0.19657	0.0377848	-0.104258	0.374501	0.702986	0.304641	0.410413	0.719034	0.705218	0.922828	1
77	Immune TNF	Ssa#GRASP209735653	Inhibitor of NF kappa B alpha	0	0.243355	0.0507805	-0.0256695	0.223887	0.184969	0.671415	0.155827	0.605205	0.658343	0.869333	1.06215	1
78	Cell chromosome	Ssa#S18889774	core histone macro-H2A.1	1.85037e-17	0.0827182	-0.0360393	-0.127031	0.0156689	0.751371	0.73689	0.741741	0.544612	0.623919	0.860146	0.961885	1
79	Tissue ECM collagen	Ssa#CK898848	collagen, type XXIV, alpha 1	-2.77556e-17	0.142192	0.0563087	-0.117806	0.012893	0.656748	0.702021	0.631003	0.599283	0.543674	0.904897	1.02312	1
80	Immune cell marker	Ssa#EG797971	CD209 antigen-like protein C	-4.62593e-18	0.116126	-0.0224315	-0.34191	-0.000603167	0.821287	0.746526	0.604464	0.65488	0.896988	0.752644	0.64593	1
81	Cell motor	Ssa#TC105968	Cytoplasmic dynein 1 heavy chain 1	2.77556e-17	0.130676	-0.0354057	-0.197042	0.0468556	0.638934	0.521566	0.469841	0.366435	0.605892	0.70379	0.823278	1
82	Tissue Neural	Ssa#GRASP221221407	neurogranin-like	-1.38778e-17	0.110617	-0.0580275	-0.314704	-0.0540062	0.677657	0.340629	0.494794	0.460712	0.498549	0.62666	0.878791	1
83	Immune TNF	Omy#TC162360	TRAF3-interacting protein 1	2.31296e-17	0.0307203	-0.100052	-0.581102	0.141498	0.437433	0.537658	0.629473	0.595059	0.589929	0.783443	0.653877	1
84	Tissue Differentiation	Ssa#S18888775	Haspin, HASP	-9.25186e-18	-0.172066	-0.34968	-0.39696	0.11777	0.574601	0.849085	0.714258	0.696386	0.595868	0.842969	0.998898	1
85	Tissue Adhesion	Ssa#DN162389	LIM domain only protein 7	1.85037e-17	-0.0986873	-0.348289	-0.208142	0.285571	0.479563	0.576768	0.658874	0.546946	0.697079	0.655984	0.988293	1
86	Tissue Differetiation-hox	Ssa#GRASP223648763	NK2 transcription factor related 3	-4.62593e-17	-0.320906	-0.396835	-0.348297	0.0773293	0.609692	0.603875	0.451907	0.451847	0.664368	0.784158	0.826326	1
87	Cell Cytoskeleton microtubule	Ssa#S35558971	Cytoskeleton-associated protein 2	9.25186e-18	-0.0226058	-0.426588	-0.315023	0.208824	0.407466	0.560569	0.42715	-0.0225615	0.517605	0.619673	0.610243	1
88	Cell cycle	Ssa#GRASP209156219	Protein regulator of cytokinesis 1	9.25186e-18	-0.00736456	-0.395379	-0.299769	0.291253	0.317766	0.727884	0.460772	0.188076	0.527166	0.711534	0.701665	1
89	Tissue Growth factor	Ssa#S30273091	Nephronectin	2.77556e-17	0.144713	-0.368248	-0.3786	0.39048	0.365979	0.696575	0.513508	-0.175461	0.679865	0.891117	0.831332	1
90	Metabolism Lipid	Ssa#S18872090	Low density lipoprotein receptor	9.25186e-18	0.140447	-0.271735	-0.338382	0.341843	0.853687	0.730995	0.600792	0.189357	0.837712	0.698321	0.659896	1
91	Cell cycle	Ssa#GRASP209734763	Cell division control protein 2 homolog	-4.62593e-18	0.190807	-0.186795	-0.196609	0.374416	0.592151	0.790688	0.637667	0.297469	0.70627	0.839639	0.871915	1
92	Tissue Growth factor	Ssa#GRASP209154141	connective tissue growth factor	-2.31296e-17	-0.158075	-0.147271	-0.381564	0.0464111	0.722784	0.636137	0.182622	-0.215533	1.02897	0.990257	0.953963	1
93	Tissue Endothelium	Ssa#GRASP209154141	connective tissue growth factor	-2.31296e-17	-0.158075	-0.147271	-0.381564	0.0464111	0.722784	0.636137	0.182622	-0.215533	1.02897	0.990257	0.953963	1
94	Tissue Endocrine	Ssa#S35550174	Synaptotagmin-like protein 4	0	0.244073	-0.03486	-0.445751	-0.0858224	0.523055	0.53947	0.611472	-0.462788	0.781358	0.625747	0.544849	1
95	Tissue ECM mucus	Ssa#AM041536	Mucin-5B	-2.77556e-17	0.583334	0.351629	0.0216458	-0.129052	0.759808	0.452644	0.369951	-0.495467	0.591197	0.708966	0.549069	1
96	Metabolism Transport	Ssa#TC102265	Band 4.1-like protein 1	-1.85037e-17	0.273505	-0.0413847	-0.255224	-0.0786067	0.602351	0.221865	0.150013	-0.458523	0.138084	0.238173	0.248153	1
97	Metabolism Ion	Omy#CU069413	Solute carrier family 12 member 8	0	0.18863	0.132088	-0.0747016	-0.0424722	0.43572	0.172271	0.434516	-0.475256	0.528202	0.517505	0.263474	1
98	Tissue ECM mucus	Ssa#S35547500	Mucin-5B	0	-0.054073	0.310087	0.267268	-0.038726	1.07398	0.956895	0.329198	-0.0217691	0.838529	0.259482	0.119807	1
99	Immune Chemokine	Ssa#S35489547	C-C motif chemokine 13-like	1.38778e-17	0.276782	-0.0116854	0.0666132	-0.218801	0.634657	0.70134	0.805004	-0.122511	0.613786	0.305151	0.295776	1
100	Tissue bone cartilage	Ssa#S51828720	Cartilage matrix protein	-1.85037e-17	0.910337	-0.172851	0.109851	0.657313	0.835255	1.0146	0.362438	-0.308191	0.868233	0.94293	1.18992	1
101	Cell Myofiber	Ssa#S47727138	Myosin, light chain 9b, regulatory	-9.25186e-18	1.18058	0.537127	0.206586	0.755981	0.861722	0.711706	0.00925081	0.0194135	0.321781	0.679591	0.916202	1
102	Cell Myofiber	Ssa#S48416777	Alpha-tropomyosin	-2.31296e-17	0.532557	-0.31783	-0.202396	0.456668	0.722389	0.566597	0.150098	-0.0728041	0.726279	0.173592	0.886973	1
103	Tissue ECM collagen	Ssa#S19109157	collagen a1(I)	9.25186e-18	0.71559	-0.327829	-0.457225	0.790117	1.01459	0.347216	0.193234	0.368308	0.441987	0.44137	0.825613	1
104	Metabolism Mitochondria	Ssa#GRASP209736785	cytochrome c oxidase subunit 4 isoform 1, mitochondrial-like	-3.70074e-17	0.118116	-0.326429	-0.139876	0.0695416	0.620959	0.828074	1.17331	1.03229	1.15076	0.916556	0.799173	1
105	Cell Transcription	Omy#CX034323	Arid1b	9.25186e-18	-0.065471	-0.088739	-0.064246	-0.0898546	0.691005	0.843414	0.861585	0.848711	1.10928	0.944363	0.900108	1
106	Tissue Neural	Ssa#S31988879	Contactin 1b	3.70074e-17	0.146062	-0.123055	-0.430076	0.0275287	0.912339	1.02986	1.02785	0.775157	0.924404	1.14438	1.2337	1
107	Cell Signaling	Ssa#AM041758	neurabin-1-like	-5.55112e-17	0.0959828	-0.136929	-0.470434	0.0931618	0.956947	1.01362	1.09129	0.705804	1.06096	1.00922	1.16569	1
108	Tissue Differentiation	Omy#S23928158	SPARC-related modular calcium-binding protein 2	5.55112e-17	0.177733	0.117748	-0.0351473	0.170126	0.834653	0.82815	1.01792	0.751864	0.90699	1.05039	1.04119	1
109	Cell Ubiquitin	Omy#S18158789	F-box/LRR-repeat protein 19	-4.62593e-17	0.164466	-0.0184453	-0.139203	0.099963	0.8056	0.893419	0.872678	0.868832	0.784818	0.999163	1.097	1
110	Tissue ECM	Ssa#AM402867	Fibronectin	9.25186e-18	0.0147408	0.044371	-0.0697802	0.176522	0.554072	0.891812	0.736332	0.938543	0.799933	1.06982	1.09966	1
111	Metabolism Ion	Ssa#DW547343	sodium/potassium-transporting ATPase subunit beta-3-like	9.25186e-18	0.139906	-0.0363013	-0.0362898	0.166407	0.912543	0.763584	0.65853	0.945765	0.716906	1.11197	1.27097	1
112	Tissue Neural	Omy#BX857028	NMDA-type glutamate receptor 2C subunit	-9.25186e-18	0.180491	-0.0763218	-0.106812	0.226881	0.905035	0.680386	0.675298	0.734114	0.869093	0.997939	1.08181	1
113	Tissue plasma	Ssa#S48404313	Coagulation factor VII - Ident 31	1.85037e-17	0.194718	-0.152191	-0.323716	0.159971	0.858911	0.981379	0.887194	1.32502	0.849221	0.895503	0.882628	1
114	Tissue Adhesion	Ssa#EG933893	SWI/SNF related, matrix associated, actin dependent regulator of chromatin, subfamily a, member 2	-5.55112e-17	0.344338	-0.102606	-0.358064	0.394579	0.882985	0.874212	0.743764	1.03979	0.800367	0.968011	0.975003	1
115	Tissue ECM collagen	Ssa#S31991143	E74-like factor 2a	3.70074e-17	0.456499	0.205098	0.0799998	0.19268	1.19786	1.2788	1.08608	0.966587	0.693212	1.31534	1.42801	1
116	Tissue Endocrine	Omy#S21940193	vasoactive intestinal peptide receptor 1 precursor	-1.85037e-17	0.513693	0.183781	-0.246318	0.320636	1.09349	0.977535	0.923623	0.952534	0.879618	1.35419	1.69022	1
117	Tissue Differetiation-hox	Ssa#S31998008	Myeloid ecotropic viral integration 1	-4.62593e-17	0.701189	0.264177	0.0182925	0.308471	1.24139	1.00963	1.02591	0.576839	0.589953	1.16104	1.20618	1
118	Metabolism Nuclease	Ssa#S35661145	deoxyribonuclease-2-alpha-like	2.77556e-17	0.666389	0.632948	0.39633	0.712255	0.82536	0.682724	1.10919	0.677529	0.894258	0.857063	0.874829	1
119	Cell Reticulum	Ssa#S31974608	Adaptor-related protein complex 2, mu 1 subunit, a	-4.62593e-17	0.495508	0.390322	0.188398	0.360356	0.553744	0.78456	0.729807	0.640225	0.590304	0.865479	1.02275	1
120	Tissue Secretory	Omy#S32043708	Apolipoprotein C-I precursor	3.70074e-17	0.340786	0.393134	0.411425	0.314947	0.752632	1.25507	1.27977	0.888572	1.17942	0.728358	0.811866	1
121	Metabolism Lipid	Omy#S32043708	Apolipoprotein C-I precursor	3.70074e-17	0.340786	0.393134	0.411425	0.314947	0.752632	1.25507	1.27977	0.888572	1.17942	0.728358	0.811866	1
122	Metabolism Mitochondria	Ssa#GRASP209731161	Bardet-Biedl syndrome 4 protein-like (LOC106560769), X1	0	0.482357	0.213462	0.784614	0.233912	0.680706	1.13286	1.33033	1.18693	0.781319	0.752901	0.593458	1
123	Cell cycle	Ssa#S32002503	Kinesin-like protein KIF2A	-1.85037e-17	-0.0605283	-0.329003	-0.274794	-0.0101897	0.282625	1.16669	0.847082	0.503036	1.04529	1.03614	1.51454	1
124	Cell GTP signaling	Ssa#CL47Contig1	regulator of G-protein signaling 21-like	-1.85037e-17	-0.130252	-0.415514	-0.365528	0.210793	0.928051	1.21541	1.18305	0.675796	1.23185	1.31746	1.75197	1
125	Cell Surface	Ssa#KSS3075	Vacuole membrane protein 1	1.85037e-17	-0.0924458	0.0897598	0.307246	0.0124642	0.480599	1.00672	0.914737	0.443011	1.21839	1.8285	1.92597	1
126	Cell Myofiber	Ssa#GRASP209736133	myosin light chain 3	-9.25186e-18	0.359144	0.123713	-0.025082	0.190762	1.31778	0.972787	1.37168	0.386665	1.02322	1.36542	1.27604	1
127	Cell Transcription	Ssa#DW577494	SAM pointed domain-containing Ets transcription fa	-3.70074e-17	0.327217	0.359213	0.221388	0.0638093	1.14033	1.21343	1.46408	0.278613	1.20892	1.48881	1.2208	1
128	Tissue Growth factor	Omy#S34421852	Growth hormone-regulated TBC protein 1-A	2.77556e-17	0.669039	0.295348	-0.0164103	-0.122195	1.19102	1.05253	1.36553	0.000236833	1.30657	1.33245	1.40163	1
129	Tissue ECM mucus	Ssa#S35581849	GMP Giant mucus protein	4.62593e-17	0.218303	0.142296	0.365459	0.0373527	1.20116	1.27008	1.30085	0.222868	1.62841	1.52657	1.27227	1
130	Tissue ECM mucus	Ssa#S35557995	GMP Giant mucus protein	-3.70074e-17	0.198077	0.0466399	0.401311	0.093701	1.16689	1.31256	1.23394	0.227184	1.60168	1.49808	1.31722	1
131	Cell Cytoskeleton microtubule	Ssa#EG829098	Microtubule-associated protein 1S	3.70074e-17	0.214014	0.288879	0.468865	0.116031	1.17593	1.07679	0.969347	0.139791	1.40389	1.3588	1.22083	1
132	Cell Ubiquitin	Ssa#S18870110	PCTP-like protein	-1.85037e-17	0.325342	0.244394	0.434099	-0.0678188	0.97095	1.1162	1.24879	-0.0370688	1.18018	1.16394	1.02247	1
133	Tissue ECM	Omy#S15970698	GalNAc alpha 2,6-sialyltransferase	0	0.428813	0.300261	0.444011	-0.0233213	1.09253	0.934658	1.25813	-0.292285	1.03108	1.02558	1.24738	1
134	Cell cytoskeleton	Ssa#TC104944	LIM domain and actin binding 1	-2.77556e-17	0.264951	0.119629	0.686701	0.12141	1.33875	0.853602	1.18964	0.0351343	1.11293	1.0621	1.22071	1
135	Tissue ECM collagen	Ssa#S50152575	collagen 2a1	-7.40149e-17	0.678321	-0.17112	-0.147881	0.356707	0.821702	0.89314	0.470688	0.294415	0.960461	0.980332	1.15217	1
136	Cell GTP signaling	Ssa#S30260329	ras GTPase-activating-like protein IQGAP3	9.25186e-18	0.510932	-0.102723	-0.060433	0.215659	0.621006	1.07229	0.356824	0.323668	0.601697	0.69358	1.03172	1
137	Immune T cell	Ssa#GRASP209152907	Rho GTPase-activating protein	1.85037e-17	0.412744	0.305988	0.113424	0.0954732	1.04693	0.831442	-9.29167e-05	0.547226	0.756147	0.982849	1.01188	1
138	Cell GTP signaling	Ssa#GRASP209152907	Rho GTPase-activating protein	1.85037e-17	0.412744	0.305988	0.113424	0.0954732	1.04693	0.831442	-9.29167e-05	0.547226	0.756147	0.982849	1.01188	1
139	Metabolism Calcium	Ssa#EG836428	Pancreatic secretory granule membrane major glycoprotein GP2	-4.62593e-17	0.429895	0.344307	0.0847868	0.366886	1.22706	0.722979	0.34514	0.27688	0.808466	0.949018	1.14433	1
140	Cell Reticulum	Ssa#S35515369	KDEL	2.77556e-17	0.329653	0.13372	-0.0975716	0.239598	0.929049	0.738309	0.716628	0.160754	0.737286	0.861582	0.924196	1
141	Cell Cytoskeleton microtubule	Omy#S19709719	Tubulin monoglycylase TTLL3	-1.85037e-17	0.241543	0.253856	-0.0371798	0.18152	0.950835	0.718753	0.655307	0.441601	0.808205	0.860285	1.09813	1
142	Cell GTP signaling	Ssa#TC107105	RAC-beta serine/threonine-protein kinase; AKT2	3.70074e-17	0.395481	0.0539442	0.127322	0.372028	0.981719	0.72918	0.700355	0.52033	0.750715	0.793094	1.004	1
143	Metabolism Ion	Omy#CR366562	Zinc transporter 9	-2.77556e-17	0.181513	0.163434	-0.0188133	0.2388	0.723044	0.884846	1.03197	0.505369	0.915384	1.17454	1.04708	1
144	Cell Signaling	Ssa#TC87519	Tribbles homolog 3	-3.70074e-17	0.0800678	0.027378	0.000384667	0.107814	1.00951	0.819681	0.558276	0.235321	1.0342	1.13057	1.22864	1
145	Immune B cell	Ssa#TC108209	IgH-locus	-1.85037e-17	0.233332	0.124828	-0.0951735	0.212156	0.696354	0.561456	0.570231	0.312823	0.859641	0.992589	1.16645	1
146	Metabolism Ion	Ssa#S35484418	cysteine-rich protein 1-like	-1.85037e-17	0.124257	-0.290767	-0.0712286	0.654946	0.862753	0.880806	0.771923	0.382876	1.03146	1.07196	1.2023	1
147	Cell endocytosis	Ssa#GRASP221221927	Clathrin light chain B	-9.25186e-18	0.298164	-0.296155	0.131206	0.11527	0.667372	0.541448	0.592429	0.340977	0.597802	0.616995	0.742365	1
148	Cell Cytoskeleton keratin	Ssa#CK885977	Keratin 18	-1.38778e-17	0.200876	-0.138374	0.0201085	0.209472	0.91776	0.771552	0.622435	0.267034	0.638338	0.633362	0.704045	1
149	Tissue glycan	Ssa#S31997985	UDP-N-acteylglucosamine pyrophosphorylase 1, like 1	0	0.362777	-0.0774207	0.389284	0.267295	1.00264	0.346141	0.64013	0.311425	0.752558	0.818759	0.888167	1
150	Immune IFN-virus response	Ssa#S18890029	E3 ubiquitin-protein ligase KEG-like	-2.77556e-17	-0.0236253	0.048406	0.586594	0.244832	0.777194	0.433924	0.223163	-0.0119839	0.977908	0.785233	0.800705	1
151	Cell GTP signaling	Ssa#GRASP221220491	regulator of G-protein signaling 2-like	-2.77556e-17	0.065186	0.213152	0.43046	0.280716	1.03288	0.431648	0.440653	0.058401	0.946209	0.701235	0.727013	1
152	Tissue Differentiation	Ssa#S35591308	Proheparin-binding EGF-like growth factor precursor	-1.85037e-17	0.28922	-0.000474483	0.70231	0.409636	0.920257	0.533423	0.312507	-0.115521	0.839168	0.685986	0.877899	1
153	Cell Transcription	Ssa#GRASP209154495	V-ets erythroblastosis virus E26 oncogene homolog 2	1.85037e-17	0.0873122	-0.169519	0.272663	0.257989	0.642399	0.600798	0.648208	0.155875	0.910188	0.79264	0.633607	1
154	Tissue Secretory	Ssa#EG809754	Plasminogen activator inhibitor 1	-1.85037e-17	0.0079439	-0.234947	0.298824	0.193892	0.402028	0.71279	0.261417	0.178772	0.772226	0.667037	0.660865	1
155	Immune Cytokine receptor	Ssa#S35547550	IL-1 recpetor type 2	9.25186e-18	-0.118688	0.0561668	0.110162	-0.034082	0.848838	0.711958	0.117955	0.241696	0.993702	0.820614	0.698952	1
156	Cell Stress	Ssa#GRASP209154611	Immediate early response 2-2	-2.31296e-17	0.205774	-0.0231182	0.372769	0.0990963	0.327818	0.176725	0.166624	-0.273714	0.709573	0.814954	1.04414	1
157	Immune Acute phase	Ssa#CL430Contig1	Immediate early response 2-1	-1.85037e-17	0.326069	0.146873	0.444757	0.233788	0.379603	0.196611	0.121577	0.047079	0.489576	0.936711	1.12015	1
158	Cell Stress	Ssa#KSS4331	Immediate early response 2-2	-4.62593e-18	0.26345	-0.451924	0.400111	0.141355	0.407697	0.248206	0.443644	-0.257454	0.872938	0.939907	1.26866	1
159	Metabolism Transport	Ssa#GRASP223647351	Solute carrier family 38, member 5b	2.77556e-17	-0.0853774	-0.00963687	0.358696	0.015694	0.929727	0.716959	0.0610978	0.0610636	1.03715	1.02735	1.00527	1
160	Metabolism Amino acid	Ssa#GRASP223647351	Solute carrier family 38, member 5b	2.77556e-17	-0.0853774	-0.00963687	0.358696	0.015694	0.929727	0.716959	0.0610978	0.0610636	1.03715	1.02735	1.00527	1
161	Metabolism Amino acid	Ssa#KSSb2350	D-aspartate oxidase	1.85037e-17	-0.0456828	-0.0336752	0.296294	-0.0217335	0.801778	0.553743	-0.092001	0.0168562	1.06439	1.242	1.27253	1
162	Immune Chemokine receptor	Ssa#GRASP223647193	C-X-C chemokine receptor type 4	0	-0.0202507	0.210716	0.607325	0.0144141	0.785909	0.81372	-0.164127	0.0094045	1.13058	1.10821	1.27124	1
163	Metabolism Transport	Omy#BX859682	Mitochondrial carnitine/acylcarnitine carrier protein	-1.85037e-17	-0.141278	-0.00784967	0.510973	-0.0186142	0.230667	0.727444	0.0796746	-0.0307093	0.996282	1.00297	0.952585	1
164	Metabolism Lipid	Omy#BX859682	Mitochondrial carnitine/acylcarnitine carrier protein	-1.85037e-17	-0.141278	-0.00784967	0.510973	-0.0186142	0.230667	0.727444	0.0796746	-0.0307093	0.996282	1.00297	0.952585	1
165	Cell Stress	Ssa#S47625510	Jun C	-2.77556e-17	0.067614	0.291685	0.77468	0.136737	0.800169	0.955642	0.179618	0.0893003	1.48768	1.34862	1.13012	1
166	Cell Stress	Ssa#GRASP223649367	JunD-2	0	0.151495	0.232784	0.395573	0.157811	0.661084	0.818527	0.144932	-0.023559	1.22087	1.15502	0.989845	1
167	Cell Stress	Ssa#KSS5048	DNA damage-inducible transcript 4 protein-like	1.85037e-17	0.171879	0.385144	0.709029	0.139513	1.07075	0.84333	0.122532	0.121369	0.882397	1.04829	1.14693	1
168	Cell transcription factor	Ssa#GRASP223648879	Cyclic AMP-dependent transcription factor ATF-3	1.85037e-17	0.219612	0.138919	0.564356	0.165506	1.17793	0.674765	0.218017	0.140781	1.3938	1.44998	1.37677	1
169	Tissue Differentiation	Ssa#GRASP223648879	Cyclic AMP-dependent transcription factor ATF-3	1.85037e-17	0.219612	0.138919	0.564356	0.165506	1.17793	0.674765	0.218017	0.140781	1.3938	1.44998	1.37677	1
170	Cell Stress	Ssa#GRASP209154507	Jun C	-1.85037e-17	0.0524677	0.0419738	0.407979	0.159202	1.08867	1.06479	0.354168	0.104967	1.5204	1.44991	1.19007	1
171	Immune TNF	Ssa#GRASP209152284	Jun B-1	2.77556e-17	0.04283	0.124631	0.526644	0.248307	0.600808	0.448682	0.674751	-0.0392133	1.11162	1.31289	1.49572	1
172	Immune regulator	Ssa#GRASP209152284	Jun B-1	2.77556e-17	0.04283	0.124631	0.526644	0.248307	0.600808	0.448682	0.674751	-0.0392133	1.11162	1.31289	1.49572	1
173	Cell Stress	Ssa#GRASP209152284	Jun B-1	2.77556e-17	0.04283	0.124631	0.526644	0.248307	0.600808	0.448682	0.674751	-0.0392133	1.11162	1.31289	1.49572	1
174	Cell cytoskeleton	Ssa#EG760144	Xin actin-binding repeat-containing protein 2	-1.85037e-17	0.224815	0.085235	0.209979	0.16397	0.350152	0.636912	0.319104	0.60319	0.216383	1.31933	0.894188	1
175	Immune T cell	Ssa#CX356143	protein kinase C-binding protein 1-like	1.85037e-17	0.423674	0.301767	0.215719	0.378759	0.481953	0.712616	0.242443	0.907393	0.175609	0.937081	1.01635	1
176	Cell Reticulum	Omy#S18155708	Vps13a protein	-9.25186e-18	0.307807	0.0991227	0.0721283	-0.0406598	0.2831	1.06762	0.444864	1.11911	0.618822	1.28289	1.36699	1
177	Immune regulator	Ssa#S30276405	suppressor of cytokine signaling 1-like (LOC106591927)	4.62593e-17	0.664246	0.378616	0.530603	0.0268667	1.1899	0.743623	-0.165685	0.920339	0.754648	0.980436	1.28441	1
178	Immune IFN-virus response	Ssa#S30276405	suppressor of cytokine signaling 1-like (LOC106591927)	4.62593e-17	0.664246	0.378616	0.530603	0.0268667	1.1899	0.743623	-0.165685	0.920339	0.754648	0.980436	1.28441	1
179	Tissue Erythrocyte, globin	Ssa#S50676742	hemoglobin subunit alpha-4	9.25186e-18	-0.00154803	-0.669495	-0.556645	-0.0288342	0.511042	1.10399	1.1219	0.867264	0.718705	0.920626	0.6096	1
180	Tissue Erythrocyte, globin	Ssa#CL4Contig1	hemoglobin subunit alpha-4	-2.77556e-17	0.197052	-0.860409	-0.662566	0.022111	0.721775	1.0833	1.08753	1.06525	0.74638	0.757188	0.913004	1
181	Tissue Erythrocyte, globin	Omy#CX141454	Hemoglobin subunit beta-4; AltName: Full=Hemoglobin beta-4 chain; AltName: Full=Beta-4-globin; AltName: Full=Hemoglobin beta-IV chain	-9.25186e-18	0.0656092	-1.00383	-0.317331	-0.200935	0.44331	0.840477	0.846576	0.811297	0.519084	0.627635	0.443864	1
182	Immune Chemokine	Ssa#S35689813	C-C motif chemokine 8-like	-4.16334e-17	0.32675	-0.849926	-1.23764	0.140787	0.699228	0.699686	1.04353	0.469967	0.852531	0.686287	0.655658	1
183	Tissue Erythrocyte, globin	Ssa#GRASP223672464	Hemoglobin subunit alpha	6.4763e-17	0.42546	-1.25015	0.0321531	-0.0261439	0.989388	1.22171	1.26786	0.85159	0.954542	1.07297	0.837756	1
184	Immune Chemokine	Ssa#S35586558	C-C motif chemokine 13-like	2.77556e-17	0.441006	-0.186228	-0.305232	-0.70707	1.06953	1.21086	0.891956	-0.0819323	1.26578	0.727742	0.717479	1
185	Immune Cytokine	Omy#S18164841	Small inducible cytokine A13	-1.85037e-17	0.519783	-0.309789	-0.4926	-0.725453	1.27555	1.54904	1.12326	0.0755541	1.52372	0.958104	1.00582	1
186	Cell Reticulum	Ssa#EG648192	Vesicle-associated membrane protein 1	9.25186e-18	-0.373675	-0.0747167	0.0124545	0.824044	0.848812	0.482667	1.69137	-0.121566	1.47707	0.774266	0.405979	1
187	Cell Redox	Omy#S15287240	checkpoint kinase 2	-1.85037e-17	-0.574081	-0.819821	-0.48992	0.20927	0.395122	0.479082	1.33117	-0.20983	0.939122	0.743533	0.424868	1
188	Cell Transcription	Ssa#EG647822	Mediator of RNA polymerase II transcription subuni	-1.38778e-17	-0.0441283	-0.0228977	0.0477498	0.077456	0.13351	0.482018	0.610075	0.643136	0.707162	1.05514	0.863531	1
189	Metabolism Lipid	Ssa#DY706589	Low-density lipoprotein receptor class A domain-containing protein 2	-1.85037e-17	-0.14547	0.0556278	-0.0259312	0.00740983	0.322932	0.589856	0.973447	0.790151	0.738059	0.893838	1.07582	1
190	Immune	Ssa#KSS4389	immunoresponsive 1 homolog	1.85037e-17	-0.150364	-0.128859	-0.127593	-0.133274	0.199558	0.860257	0.925002	0.574622	0.6501	1.1313	0.888465	1
191	Cell Signaling	Ssa#DW535513	Receptor-type tyrosine-protein phosphatase U	9.25186e-18	-0.143062	-0.0817473	-0.114609	-0.112545	0.207166	0.742	0.573106	0.48608	0.742489	1.07192	0.990621	1
192	Immune IFN-virus response	Ssa#S35705998	interferon-gamma receptor 2	1.85037e-17	-0.0374157	-0.0931743	-0.149248	0.0588832	0.242248	0.707006	0.687053	0.885935	0.641441	0.745173	0.821063	1
193	Metabolism Calcium	Ssa#S35528950	ictacalcin-like (LOC106594007), X1	0	-0.00828117	0.0566998	-0.17641	0.0607783	0.265083	0.824676	0.7176	0.756191	0.772533	0.800124	0.670141	1
194	Metabolism Mitochondria	Ssa#S35502596	Succinate dehydrogenase cytochrome b560 subunit, mitochondrial precursor	0	-0.141273	-0.116624	-0.20108	0.0545798	0.465467	0.555225	0.787681	0.666774	0.770468	0.841587	0.572394	1
195	Tissue Erythrocyte, globin	Ssa#S50686573	Hemoglobin subunit beta	-1.85037e-17	0.189154	-0.15667	0.0659447	0.079118	0.500929	0.738449	0.726503	0.743085	0.765063	0.802921	0.854935	1
196	Tissue Motility	Ssa#GRASP223647509	bridging integrator 2-like	-1.85037e-17	0.107196	-0.131497	-0.0629468	-0.0423328	0.577216	0.735819	0.884903	0.624999	0.910726	0.862441	0.760645	1
197	Metabolism Nucleotide	Ssa#S35661017	Xanthine dehydrogenase/oxidase	-4.62593e-18	-0.127429	-0.206249	-0.128498	0.101522	0.3496	0.807874	0.755195	0.613059	0.846752	0.829781	0.963796	1
198	Metabolism Amino acid	Ssa#DY730153	Integrator complex subunit 5	2.77556e-17	-0.056076	-0.113293	-0.119696	0.0382083	0.334593	0.835049	0.75675	0.798921	0.834386	0.829963	0.935216	1
199	Metabolism Steroid, bile	Ssa#S35553677	Isopentenyl-diphosphate Delta-isomerase 1	-1.38778e-17	0.034083	0.131878	0.33791	-0.0923083	0.578495	0.697064	0.978611	0.258994	0.706904	0.649102	0.768782	1
200	Cell Transcription	Ssa#S31999662	Nascent polypeptide-associated complex alpha polypeptide	9.25186e-18	-0.0992827	0.347083	0.455011	-0.066849	0.550678	0.880716	0.863291	0.603499	0.794777	0.88227	0.950145	1
201	Metabolism Xenobiotic	Ssa#GRASP209154671	Alanine-glyoxylate aminotransferase 2	-4.62593e-18	-0.180034	-0.059691	-0.108753	-0.248882	0.40023	0.595	0.844256	0.148295	0.626167	0.59271	0.374183	1
202	Metabolism Mitochondria	Ssa#GRASP209154671	Alanine-glyoxylate aminotransferase 2	-4.62593e-18	-0.180034	-0.059691	-0.108753	-0.248882	0.40023	0.595	0.844256	0.148295	0.626167	0.59271	0.374183	1
203	Cell GTP signaling	Ssa#TC109778	Protein AF-10	9.25186e-18	-0.220152	-0.0554429	0.10604	0.0192608	0.365418	0.513615	0.828426	0.352953	0.599908	0.724492	0.260512	1
204	Metabolism Iron heme	Omy#S19709752	Protoheme IX farnesyltransferase_ mitochondrial	-1.85037e-17	-0.0257358	-0.0457672	-0.178575	0.106513	0.391485	0.489051	0.888393	0.302383	0.857741	0.623769	0.512735	1
205	Tissue glycan	Omy#CA345010	Alpha-mannosidase 2	-1.85037e-17	-0.131095	-0.228511	-0.175012	0.104618	0.425993	0.506648	0.955611	0.149601	0.831129	0.725866	0.465568	1
206	Metabolism Transport	Omy#BX909354	Novel ABC transporter domain containing protein	-9.25186e-18	-0.165314	-0.0317907	0.0219212	-0.0907205	0.495798	1.04171	1.16083	0.393621	1.01521	1.01566	0.396466	1
207	Cell Transcription	Ssa#S30279938	Activating transcription factor 7a	-1.85037e-17	-0.145209	-0.0576797	0.0103483	0.34567	0.433595	0.397526	0.988561	0.0789076	0.626733	0.882846	0.291183	1
208	Cell transcription factor	Ssa#EG913639	Thyrotroph embryonic factor b	0	0.16808	0.179518	0.0322345	0.427743	0.657852	0.637147	1.02865	0.14403	0.804444	0.945362	0.40233	1
209	Tissue Erythrocyte, globin	Ssa#CX282192	Hemoglobin subunit alpha	-1.85037e-17	0.164905	-0.449579	0.0387158	-0.114596	-0.0981098	0.925079	0.790863	0.728967	0.920628	0.910383	0.652537	1
210	Tissue glycan	Omy#S34422676	Alpha-1,2-mannosyltransferase ALG9	1.85037e-17	-0.0885157	-0.164861	0.375066	-0.00104517	0.0745862	0.718721	0.737447	0.407342	0.79471	0.743654	0.923247	1
211	Tissue Neural	Ssa#S32006209	Kv channel interacting protein 3b, calsenilin	-9.25186e-18	-0.238453	-0.295679	-0.0821385	-0.201581	-0.128251	0.633571	0.703561	0.663356	0.699429	0.96705	0.819402	1
212	Metabolism Calcium	Ssa#S32006209	Kv channel interacting protein 3b, calsenilin	-9.25186e-18	-0.238453	-0.295679	-0.0821385	-0.201581	-0.128251	0.633571	0.703561	0.663356	0.699429	0.96705	0.819402	1
213	Metabolism Lipid	Ssa#S47729857	Phospholipase A2, group XIIB	-1.38778e-17	-0.198412	-0.373034	-0.13945	-0.0724115	0.171692	0.710416	0.837181	0.867898	0.561718	0.710441	0.806521	1
214	Cell Ubiquitin	Ssa#EG907284	Ubiquitin specific peptidase 36	-9.25186e-18	-0.332343	-0.158638	-0.000877083	0.0440369	-0.0713051	0.656953	1.21685	0.593749	0.618883	1.02671	0.670826	1
215	Tissue Endothelium	Ssa#S35516324	cysteinyl leukotriene receptor 2-like	0	-0.011551	0.0794418	-0.15443	0.239444	-0.125938	0.544438	0.774116	0.549663	0.783754	1.37482	0.664642	1
216	Cell GTP signaling	Ssa#S35516324	cysteinyl leukotriene receptor 2-like	0	-0.011551	0.0794418	-0.15443	0.239444	-0.125938	0.544438	0.774116	0.549663	0.783754	1.37482	0.664642	1
217	Tissue Adhesion	Ssa#DW179498	Occludin	0	0.00015665	0.0331838	-0.205737	0.202816	-0.151018	0.476002	0.691729	0.445376	0.639142	1.21231	0.586287	1
218	Immune T cell	Ssa#TC67959	Drebrin-like a	-2.77556e-17	0.151932	0.206322	-0.106763	0.194523	0.128017	0.56697	0.643737	0.457004	0.684308	1.23621	0.67074	1
219	Immune Lymphocyte	Ssa#TC67959	Drebrin-like a	-2.77556e-17	0.151932	0.206322	-0.106763	0.194523	0.128017	0.56697	0.643737	0.457004	0.684308	1.23621	0.67074	1
220	Cell Signaling	Ssa#GRASP209155285	Centaurin-beta-1	9.25186e-18	0.140512	-0.070146	-0.333266	0.227056	0.114958	0.490125	0.772816	0.697848	0.714607	1.23253	0.723432	1
221	Cell Reticulum	Ssa#GRASP209155285	Centaurin-beta-1	9.25186e-18	0.140512	-0.070146	-0.333266	0.227056	0.114958	0.490125	0.772816	0.697848	0.714607	1.23253	0.723432	1
222	Metabolism Sugar	Ssa#S35583243	Phosphomannomutase 2	-2.31296e-17	-0.111978	-0.0842353	-0.231437	0.0634988	-0.0966595	0.54434	0.671917	0.585797	0.618552	1.21216	0.492481	1
223	Cell Ubiquitin	Omy#TC144723	Ubiquitin-like protein 3	-4.62593e-18	0.000288867	-0.067784	-0.19006	0.038379	0.0531085	0.692375	0.696935	0.528294	0.548147	1.3862	0.594888	1
224	Tissue Differentiation	Ssa#DW545311	Thyrotropin-releasing hormone-degrading ectoenzyme	-9.25186e-18	-0.00639583	-0.0094265	-0.00646017	0.0291948	0.0610791	0.449216	0.625351	0.481376	0.515496	1.23195	0.512995	1
225	Metabolism Xenobiotic	Ssa#S18886326	Arylsulfatase A	2.77556e-17	0.0230402	0.0496582	-0.0974552	0.0762665	0.180425	0.569864	0.755546	0.622813	0.755561	1.29731	0.772465	1
226	Metabolism Lipid	Ssa#S18886326	Arylsulfatase A	2.77556e-17	0.0230402	0.0496582	-0.0974552	0.0762665	0.180425	0.569864	0.755546	0.622813	0.755561	1.29731	0.772465	1
227	Tissue Differentiation	Omy#S34425392	DMRT1 protein	0	0.0147758	0.0892888	-0.0369655	0.110611	0.0899697	0.618817	0.88898	0.654961	0.844889	1.47902	0.775703	1
228	Tissue Differetiation-hox	Ssa#S45783693	Homeobox protein Hox-C12	-1.85037e-17	-0.0151578	-0.000310167	0.0791588	0.0590281	0.119411	0.644045	0.825621	0.724766	0.64101	1.45627	0.716734	1
229	Tissue Neural	Ssa#S35674974	Ataxin-10	-1.85037e-17	-0.218406	0.218248	-0.116275	-0.151889	0.216882	0.693744	0.926433	0.757998	0.866905	1.40263	0.85271	1
230	Metabolism Transport	Ssa#CB513218	Solute carrier family 13 member 3, slsc13a	1.85037e-17	0.0197792	0.072777	0.101224	0.169844	-0.095473	0.284384	0.516212	0.356987	0.357123	1.25775	0.334544	1
231	Metabolism Transport	Omy#CA343416	Novel ABC transporter domain containing protein	-2.31296e-17	0.0518547	0.253584	-0.0592683	0.232146	-0.071055	0.385539	0.544177	0.488323	0.480256	1.31002	0.496456	1
232	Cell Cytoskeleton microtubule	Ssa#S35699984	Tubulin--tyrosine ligase-like protein 12	2.77556e-17	-0.0154851	0.0311133	-0.099937	0.205382	-0.364583	0.408583	0.579826	0.329293	0.443122	1.15969	0.421764	1
233	Immune Lectin	Ssa#S50690897	Galectin-4	0	0.161292	0.019997	-0.0685045	0.0614758	-0.133738	0.284838	0.475545	-0.0091468	0.442129	0.886502	0.361986	1
234	Cell proteasome	Ssa#S35707820	Proteasome	4.62593e-18	-0.117154	0.00663067	0.0571868	0.11614	-0.582942	0.629315	0.509354	0.575924	0.589669	0.633276	0.565841	1
235	Immune Antigen presentation	Ssa#S35707820	Proteasome	4.62593e-18	-0.117154	0.00663067	0.0571868	0.11614	-0.582942	0.629315	0.509354	0.575924	0.589669	0.633276	0.565841	1
236	Immune T cell	Ssa#S30293619	Nuclear receptor coactivator 7	-1.85037e-17	-0.203124	-0.108152	0.311394	-0.0360582	-0.274566	0.772855	0.500984	0.918219	0.355253	0.607365	0.21573	1
237	Immune regulator	Ssa#S30264695	Protein phosphatase 6, regulatory subunit 3	0	-0.191879	-0.154748	-0.536368	0.145211	-0.571883	1.03795	1.26729	0.925131	1.02604	1.72444	1.03161	1
238	Cell Ubiquitin	Omy#S34425223	E3 ubiquitin-protein ligase MARCH4	-9.25186e-18	-0.173721	-0.184344	-0.424569	0.202515	-0.610046	0.935817	1.19863	0.807925	0.934898	1.61159	0.878764	1
239	Cell cycle	Ssa#S48416864	Nucleoprotein TPR	-1.85037e-17	-0.030397	-0.0650093	-0.242134	0.206134	-0.35408	1.15571	1.35987	1.07228	1.11689	1.87853	1.09938	1
240	Metabolism Sugar	Ssa#S31987730	Pyruvate dehydrogenase	3.70074e-17	0.016429	0.0479842	-0.0392365	0.0580236	0.250177	0.8639	1.04351	0.818893	1.09886	1.64909	0.901792	1
241	Metabolism Energy	Ssa#S31987730	Pyruvate dehydrogenase	3.70074e-17	0.016429	0.0479842	-0.0392365	0.0580236	0.250177	0.8639	1.04351	0.818893	1.09886	1.64909	0.901792	1
242	Tissue Neural	Omy#S15341288	Monoamine oxidase	-5.55112e-17	-0.10517	-0.0553143	-0.094875	0.0331	0.121706	0.82277	1.16949	0.871522	0.961016	1.66375	0.982464	1
243	Cell GTP signaling	Ssa#CA042221	Rho guanine nucleotide exchange factor 18	0	0.0485632	0.108407	-0.106677	0.176772	0.0408963	0.864623	1.19386	0.891909	0.929408	1.78149	1.06224	1
244	Cell cytoskeleton	Ssa#CA042221	Rho guanine nucleotide exchange factor 18	0	0.0485632	0.108407	-0.106677	0.176772	0.0408963	0.864623	1.19386	0.891909	0.929408	1.78149	1.06224	1
245	Immune Lymphocyte	Ssa#S18871821	Growth factor independent protein 1B, Gfi-1b	3.70074e-17	0.073644	-0.0783798	-0.282077	0.145004	0.145584	0.989208	1.32967	0.757575	1.03254	1.64378	0.940485	1
246	Tissue glycan	Ssa#GRASP223648643	Epsilon-sarcoglycan	0	-0.0622483	-0.127292	-0.493016	-0.0275237	0.0506493	0.760712	0.963039	0.826555	1.08501	1.55038	0.998276	1
247	Cell Reticulum	Omy#CA357037	Exosome complex exonuclease RRP4	4.62593e-18	-0.084757	-0.135531	-0.423154	0.193987	-0.843806	0.788781	0.998693	0.54601	0.777193	1.39733	0.681321	1
248	Cell Exocytosis	Omy#CA357037	Exosome complex exonuclease RRP4	4.62593e-18	-0.084757	-0.135531	-0.423154	0.193987	-0.843806	0.788781	0.998693	0.54601	0.777193	1.39733	0.681321	1
249	Tissue glycan	Ssa#S35688056	HCG30384, isoform CRA_d; UDP-GlcNAc:betaGal beta-1,3-N-acetylglucosaminyltransferase-like protein 1	-1.38778e-17	-0.057102	-0.07759	-0.410399	0.190622	-0.749285	0.665642	0.905753	0.550754	0.645421	1.40237	0.733179	1
250	Tissue Differentiation	Omy#S22216917	Glucocorticoid receptor	-2.77556e-17	-0.0940247	-0.175173	-0.429764	0.101702	-0.852825	0.937064	1.08537	0.728551	0.950822	1.55705	0.73253	1
251	Cell Cytoskeleton keratin	Ssa#DW557248	Intermediate filament protein	4.62593e-18	0.198072	0.285613	-0.280838	0.386035	-0.0609712	0.613118	0.848926	0.604457	0.624046	1.55158	0.713555	1
252	Cell Transcription	Omy#CU064314	Telomerase-binding protein EST1A	1.85037e-17	0.189031	0.310362	4.33333e-05	0.471062	-0.177777	0.628309	0.832471	0.627736	0.717988	1.80699	0.66425	1
253	Cell cytoskeleton	Omy#S18152841	Tektin-4	-4.62593e-17	0.0819257	0.134485	-0.0951725	0.267556	0.0542178	0.736377	0.935599	0.796913	0.914595	1.69412	0.771687	1
254	Tissue Adhesion	Ssa#S48395584	Nephronectin	-4.62593e-17	0.288944	0.311866	-0.321304	0.467983	-0.465255	0.821892	1.06767	0.716865	0.911973	1.81138	0.934679	1
255	Immune T cell	Ssa#S37959203	T cell receptor alpha	2.77556e-17	0.439545	0.41626	-0.251627	0.46593	-0.0747753	0.722514	0.8851	0.737251	0.871525	1.82265	0.799973	1
256	Cell Myofiber	Ssa#CK884746	Tropomyosin-1 alpha chain	9.25186e-18	0.488327	-0.0575161	-0.0803545	0.435229	0.0592095	0.688218	0.710799	0.414336	0.875232	1.22484	0.895463	1
257	Metabolism Mitochondria	Ssa#S31995754	cytochrome oxidase subunit II	9.25186e-18	-0.257348	-0.445899	-0.789875	-0.228234	0.0292662	0.904075	0.764219	0.980553	0.847813	0.694541	0.886726	1
258	Metabolism Lipid	Omy#S15274289	ORF1-encoded protein	1.85037e-17	-0.154202	-0.413623	-1.0804	0.0569135	0.231172	0.843263	0.644451	1.09395	0.919166	0.698427	0.883882	1
259	Cell Apoptosis	Omy#CA348127	Death-associated protein kinase	-2.31296e-17	-0.484869	-0.356051	-0.790124	-0.458213	-0.115355	0.881401	0.96528	0.979068	0.755704	1.01702	1.10617	1
260	Metabolism Xenobiotic	Ssa#S18866662	UDP-glucuronosyltransferase-like	2.31296e-17	-0.220563	-0.212174	-0.367075	-0.069219	0.351172	0.877704	0.846815	0.820972	0.810126	0.885404	0.796031	1
261	Cell Ubiquitin	Ssa#EG999233	Ubiquitin-60S ribosomal protein L40	-9.25186e-18	-0.221711	-0.0793873	-0.505731	-0.218763	0.25473	0.977325	1.05476	0.940281	0.862994	0.7549	0.75055	1
262	Cell Stress	Ssa#S30257225	Serine-protein kinase ATM	0	-0.308904	-0.385376	-0.275815	-0.182619	0.062276	0.703849	1.00363	1.10179	0.94018	1.12917	0.658053	1
263	Metabolism Calcium	Omy#S34314084	Two pore calcium channel protein 1	0	-0.216358	-0.257633	-0.565641	-0.0899998	0.340376	0.897528	0.821471	1.50656	0.780428	0.845619	0.722104	1
264	Immune T cell	Omy#S18097727	T-lymphocite maturation associated protein Myelin and lymphocyte protein	3.70074e-17	-0.114449	-0.59076	-0.931788	0.480134	0.701322	0.948505	0.572931	1.42602	0.889269	1.30513	0.9565	1
265	Immune Lymphocyte	Omy#S18097727	T-lymphocite maturation associated protein Myelin and lymphocyte protein	3.70074e-17	-0.114449	-0.59076	-0.931788	0.480134	0.701322	0.948505	0.572931	1.42602	0.889269	1.30513	0.9565	1
266	Cell Ubiquitin	Ssa#S47729315	E3 ubiquitin-protein ligase NEURL3-like	9.25186e-18	-0.0795143	-0.643881	-0.737507	-0.0308197	0.587265	0.469536	1.10385	1.01399	0.719519	1.2806	1.03747	1
267	Immune Lectin	Ssa#GRASP223672298	Lectin (leca)	0	0.112211	0.249318	-1.10338	0.364486	0.673545	0.575265	0.459845	1.59103	0.523467	0.698408	0.689628	1
268	Cell Redox	Ssa#S26387025	cathelicidin (cath)	-6.93889e-18	-0.244092	1.18729	2.36699	-0.491503	-0.232681	-0.404902	-0.0259906	0.062505	0.256811	-0.485455	-0.557561	2
269	Immune Effector	Ssa#S26387025	cathelicidin (cath)	-6.93889e-18	-0.244092	1.18729	2.36699	-0.491503	-0.232681	-0.404902	-0.0259906	0.062505	0.256811	-0.485455	-0.557561	2
270	Cell Folding, protein modification	Ssa#S30268702	Heat shock protein 90, alpha	0	-0.198414	1.59211	2.30038	-0.17831	-0.152363	-0.443779	-0.346754	-0.671567	-0.00375347	-0.590415	-0.168995	2
271	Immune Effector	Ssa#S18835342	Differentially regulated trout protein 1	0	-0.0417548	1.70679	3.53001	-0.571805	0.057374	-0.462205	0.0234398	-0.849575	0.0854343	-0.227133	-0.495577	2
272	Immune Acute phase	Ssa#S18835342	Differentially regulated trout protein 1	0	-0.0417548	1.70679	3.53001	-0.571805	0.057374	-0.462205	0.0234398	-0.849575	0.0854343	-0.227133	-0.495577	2
273	Immune	Ssa#S18835494	C1q and TNF-like domains	-1.85037e-17	0.058239	1.30333	2.25831	-0.272126	0.213604	0.109742	0.450092	0.656668	0.43663	-0.0976427	-0.0306586	2
274	Metabolism Protease	Ssa#S18857994	MMP 13 or Collagenase 3	1.38778e-17	-0.368263	0.17085	1.4853	-0.471206	-0.617367	-0.709803	-0.263079	-0.259226	-0.412528	-0.585086	-0.697162	2
275	Immune protease	Ssa#S18857994	MMP 13 or Collagenase 3	1.38778e-17	-0.368263	0.17085	1.4853	-0.471206	-0.617367	-0.709803	-0.263079	-0.259226	-0.412528	-0.585086	-0.697162	2
276	Immune Chemokine	Ssa#S48420174	Leukocyte cell-derived chemotaxin 2-1	1.85037e-17	-0.402708	0.505941	1.22573	-0.260427	-0.548736	-0.666732	-0.443311	-0.15766	-0.348875	-0.756399	-0.775064	2
277	Tissue Differentiation	Ssa#S50837367	Perilipin	0	-0.245574	0.422076	1.29879	-0.406967	-0.574305	-0.438896	-0.109364	-0.0646026	-0.409814	-0.588782	-0.43226	2
278	Metabolism Lipid	Ssa#S50837367	Perilipin	0	-0.245574	0.422076	1.29879	-0.406967	-0.574305	-0.438896	-0.109364	-0.0646026	-0.409814	-0.588782	-0.43226	2
279	Tissue Growth factor	Ssa#GRASP209155811	Angiotensinogen (angt)	-9.25186e-18	-0.501889	0.37079	1.25516	-0.679154	-0.708414	-0.662939	-0.485716	-0.628457	-0.445074	-0.743666	-0.801413	2
280	Metabolism Protease	Ssa#S31997300	MMP 13 or Collagenase 3	-9.25186e-18	-0.474492	0.546475	1.69121	-0.661656	-0.54372	-0.935416	-0.37356	-0.0887987	-0.478703	-0.905673	-0.845523	2
281	Immune protease	Ssa#S31997300	MMP 13 or Collagenase 3	-9.25186e-18	-0.474492	0.546475	1.69121	-0.661656	-0.54372	-0.935416	-0.37356	-0.0887987	-0.478703	-0.905673	-0.845523	2
282	Metabolism Protease	Ssa#S25807320	MMP 13 or Collagenase 3	1.85037e-17	-0.330116	0.782758	1.85159	-0.646449	-0.606407	-1.01326	-0.584158	-0.231352	-0.639252	-1.05234	-1.00864	2
283	Immune protease	Ssa#S25807320	MMP 13 or Collagenase 3	1.85037e-17	-0.330116	0.782758	1.85159	-0.646449	-0.606407	-1.01326	-0.584158	-0.231352	-0.639252	-1.05234	-1.00864	2
284	Cell Myofiber	Ssa#S23871154	Myomesin-2	0	-0.803451	-0.604341	-0.590073	-0.0513616	-0.764119	-0.126596	0.0213683	0.410153	-0.227994	-0.249013	-0.22833	3
285	Metabolism RNA	Ssa#GRASP221220043	Cleavage and polyadenylation specificity factor subunit 5	-4.62593e-18	-0.659806	-0.304731	0.0762767	-0.103633	-1.21045	-0.170262	0.117009	0.220347	-0.360894	-0.102439	-0.213019	3
286	Metabolism Transport	Ssa#S18887181	Solute carrier organic anion transporter family me	9.25186e-18	-0.198628	-0.439885	-0.525046	-0.0520652	-0.984293	-0.2715	-0.294183	0.121035	-0.412789	-0.327692	-0.502312	3
287	Immune Eicosanoid	Ssa#S18887181	Solute carrier organic anion transporter family me	9.25186e-18	-0.198628	-0.439885	-0.525046	-0.0520652	-0.984293	-0.2715	-0.294183	0.121035	-0.412789	-0.327692	-0.502312	3
288	Metabolism sulfur	Ssa#S30289499	Sulfotransferase 6B1	-2.77556e-17	-0.132239	-0.375479	-0.781331	-0.00392577	-0.813911	-0.373838	-0.434074	0.338384	-0.535137	-0.54016	-0.523359	3
289	Tissue myogenesis	Ssa#GRASP209733085	Twist3	2.31296e-17	-0.278291	-0.427809	-0.464241	0.146636	-0.959844	-0.543112	0.0246233	0.0385783	-0.73207	-0.440332	-0.317055	3
290	Immune Antigen presentation	Ssa#S18892483	Antigen peptide transporter	-9.25186e-18	0.116416	-0.392522	-0.520536	-0.108715	-0.253854	-0.218833	-0.245887	0.636154	-0.352599	0.0277949	0.028564	3
291	Immune Antigen presentation	Ssa#GRASP209735359	CD40	-1.38778e-17	-0.00279123	-0.523562	-0.565316	0.0516225	-0.185136	-0.373331	-0.266743	0.581637	-0.34188	-0.205812	-0.257675	3
292	Immune regulator	Ssa#EG792972	STAT1a	4.62593e-18	0.123295	-0.209986	-0.193319	-0.0861627	-0.226485	-0.385784	-0.228205	0.695145	-0.232	-0.263432	-0.0971808	3
293	Immune IFN-virus response	Ssa#S50837781	VHSV-induced protein-1	-6.93889e-18	0.0401547	-0.39088	-0.572298	-0.0959964	-0.142428	-0.311427	-0.204005	0.652351	0.0167028	-0.150459	-0.039128	3
294	Immune IFN-virus response	Ssa#S46932440	VHSV-induced protein-1	-9.25186e-18	0.0160005	-0.450436	-0.664779	-0.0978873	-0.201507	-0.187982	-0.136445	0.819351	0.0926694	-0.0679805	-0.10528	3
295	Immune IFN-virus response	Ssa#GRASP209155649	Interferon-induced protein 44	-1.85037e-17	-0.0784897	-0.301209	-0.678588	-0.477105	-0.348392	-0.269959	-0.143484	0.663559	-0.0274347	-0.148168	-0.0954174	3
296	Immune T cell	Ssa#S35663270	SH2 domain-containing protein 2A	-2.31296e-18	0.266593	-0.0888538	-0.59015	0.0589686	0.0108727	-0.198164	-0.123726	0.568661	-0.262934	-0.153476	-0.252539	3
297	Immune T cell	Ssa#S32002167	IL-2 inducible T cell kinase BTK	-2.31296e-18	0.235136	-0.110017	-0.571999	0.039982	-0.106938	-0.311327	-0.327687	0.710156	-0.263629	-0.147312	-0.243955	3
298	Immune T cell	Ssa#S37438811	CD3 epsilon	1.61908e-17	0.0748779	0.0927212	-0.678957	-0.0056637	-0.212528	-0.154577	-0.327671	0.564812	-0.149656	-0.316373	-0.20914	3
299	Immune Acute phase	Ssa#S47625829	jeltraxin-like	9.25186e-18	-0.0293069	-0.36703	-0.609016	0.037984	-0.0595521	-0.117918	-0.307924	0.396737	-0.284277	-0.379881	-0.409074	3
300	Immune T cell	Ssa#CA058998	FYN-binding protein-like	6.93889e-18	0.110451	-0.164966	-0.696254	0.0018047	-0.126749	-0.307228	-0.431463	0.357943	-0.305439	-0.229908	-0.288692	3
301	Immune IFN-virus response	Ssa#S35671378	Sacsin	-1.38778e-17	0.10961	-0.39002	-0.441246	0.171245	-0.161519	-0.608223	-0.23463	0.406145	-0.0868031	-0.36621	-0.197911	3
302	Immune IFN-virus response	Ssa#GRASP209733083	Radical S-adenosyl methionine domain-containing protein 2; Viperin (rsad(	-2.31296e-18	0.0293684	-0.466594	-0.36053	-0.00871492	-0.375133	-0.663538	-0.381133	0.591988	-0.0512529	-0.0471282	-0.241678	3
303	Immune IFN-virus response	Ssa#S50837982	VHSV-inducible protein-3	9.25186e-18	0.030547	-0.567396	-0.590108	-0.0726373	-0.551353	-0.648275	-0.435991	0.679276	-0.130074	-0.400218	-0.627077	3
304	Immune regulator	Ssa#GRASP209735717	STAT1a	4.62593e-18	0.0516165	-0.414287	-0.478222	-0.239923	-0.417793	-0.693869	-0.502669	0.66934	-0.43354	-0.393827	-0.256211	3
305	Immune IFN-virus response	Ssa#CL495Contig1	Unknown	4.62593e-18	0.0752457	-0.430104	-0.521045	-0.124434	-0.307195	-0.666033	-0.196249	1.16991	-0.27942	-0.42022	-0.411723	3
306	Immune Chemokine	Ssa#GRASP209737465	C-C motif chemokine 19-4	-4.62593e-18	-0.205013	-0.495206	-0.643675	-0.119415	-0.0966687	-0.359115	-0.349854	0.642027	-0.365783	-0.678492	-0.719164	3
307	Immune Chemokine	Ssa#CL362Contig1	C-C motif chemokine 19-4	0	-0.169318	-0.550404	-0.523215	-0.0137755	-0.0582794	-0.242866	-0.346992	0.746057	-0.298039	-0.572211	-0.637258	3
308	Cell Reticulum	Ssa#S35705277	Pleckstrin homology domain-containing family A mem	-1.38778e-17	-0.344639	-0.325452	-1.00474	-0.0922859	0.0186415	-0.0343148	-0.037836	0.118638	0.0513247	0.0673535	-0.0192691	3
309	Cell cytoskeleton	Ssa#S35547774	actin-related protein 2-like	-2.31296e-18	-0.382649	-0.367087	-0.772279	-0.233693	0.00685513	0.199471	0.286547	0.213362	0.0857378	0.14234	0.0850991	3
310	Tissue plasma	Ssa#S30294522	glycoprotein IIb	2.31296e-18	-0.259128	-0.443418	-0.791917	-0.0141957	-0.0899295	0.0436314	-0.0445038	0.569199	-0.0994362	0.0742974	0.151026	3
311	Tissue Adhesion	Ssa#S30294522	glycoprotein IIb	2.31296e-18	-0.259128	-0.443418	-0.791917	-0.0141957	-0.0899295	0.0436314	-0.0445038	0.569199	-0.0994362	0.0742974	0.151026	3
312	Immune Ig	Omy#S15300423	Ig kappa chain V region 3368	-4.62593e-18	-0.399404	-0.426307	-0.919534	-0.0627094	-0.167423	0.00562498	0.0713856	0.440825	-0.12808	0.0471369	-0.1041	3
313	Immune Lymphocyte	Ssa#GRASP209154439	POU domain class 2-associating factor 1	-1.15648e-18	-0.306104	-0.333656	-0.637594	0.0223024	-0.0473303	0.050361	-0.0878069	0.365326	-0.0927519	-0.163772	-0.089696	3
314	Cell cytoskeleton	Ssa#S32008481	Annexin	-8.09538e-18	-0.0708869	-0.421869	-0.680721	-0.121962	-0.319752	0.325282	-0.110763	-0.0346985	0.201643	0.0844946	0.280138	3
315	Immune Antigen presentation	Ssa#S35500450	H-2 class II histocompatibility antigen gamma chain	9.25186e-18	-0.515286	-0.767916	-1.17114	-0.0645591	-0.640344	0.105758	0.0383305	0.453484	0.143015	-0.127263	0.081333	3
316	Immune Lymphocyte	Ssa#KSS1701	Leukocyte antigen CD37	-4.62593e-18	-0.425397	-0.640487	-1.36588	0.0122013	-0.289741	0.0254253	-0.0934305	0.148336	0.0759746	-0.110423	-0.0592525	3
317	Immune Ig	Omy#S15341138	IKZF1_ONCMY RecName: Full=DNA-binding protein Ikaros; AltName: Full=Ikaros family zinc finger protein 1	1.61908e-17	-0.218831	-0.495307	-0.850813	-0.302573	-0.343813	-0.0674337	0.0392372	0.435122	-0.112153	-0.140772	-0.227027	3
318	Tissue Hematopoiesis	Omy#S15341138	IKZF1_ONCMY RecName: Full=DNA-binding protein Ikaros; AltName: Full=Ikaros family zinc finger protein 1	1.61908e-17	-0.218831	-0.495307	-0.850813	-0.302573	-0.343813	-0.0674337	0.0392372	0.435122	-0.112153	-0.140772	-0.227027	3
319	Cell Ubiquitin	Ssa#S30282642	E3 ubiquitin-protein ligase TRIM39	-4.62593e-18	-0.185627	-0.411812	-0.999588	-0.260629	-0.231111	-0.172956	0.0351611	0.461604	-0.12705	0.0375921	-0.294296	3
320	Immune B cell	Ssa#S18891272	B-cell linker protein	-1.15648e-17	-0.175134	-0.382887	-1.14086	-0.448642	-0.175625	0.0539029	0.121903	0.568183	-0.139931	-0.0662536	-0.179497	3
321	Immune Antigen presentation	Omy#S19718929	ATP-binding cassette B3 (MDR/TAP)	-6.93889e-18	-0.248201	-0.711661	-1.30353	-0.3058	-0.41841	-0.196468	-0.0288195	0.57136	-0.131075	-0.00374637	0.00437012	3
322	Immune T cell	Ssa#S35704210	T cell receptor alpha	2.31296e-18	-0.348066	-0.644116	-0.741513	-0.286197	-0.406261	0.0250414	0.0266394	0.56689	-0.0392624	0.120033	-0.194193	3
323	Immune TNF	Ssa#S35585025	TNF alpha-induced protein 2, tnfaip2	0	-0.356061	-0.605003	-0.764927	-0.41177	-0.233269	0.0549766	0.0824505	0.872477	-0.0358894	-0.0534216	-0.25389	3
324	Immune Lymphocyte	Ssa#DW570850	Fermitin family homolog 3	-2.31296e-18	-0.571953	-0.66577	-1.10665	-0.591911	-0.270922	0.147761	0.16954	0.620142	-0.0159813	0.0260363	-0.0395589	3
325	Immune TNF	Ssa#GRASP209736579	TNF receptor member 11B	1.38778e-17	0.0974113	-0.75334	-1.43137	-0.143254	-0.109833	-0.245653	-0.18305	0.334411	-0.497863	-0.510047	-0.419714	3
326	Immune B cell	Ssa#GRASP209736579	TNF receptor member 11B	1.38778e-17	0.0974113	-0.75334	-1.43137	-0.143254	-0.109833	-0.245653	-0.18305	0.334411	-0.497863	-0.510047	-0.419714	3
327	Immune Cytokine	Ssa#S35590582	Interleukin-12 subunit beta	-4.62593e-18	-0.160953	-0.913945	-1.49472	-0.177473	-0.281416	-0.175706	-0.306443	0.376865	-0.354778	-0.575375	-0.573379	3
328	Immune T cell	Ssa#GRASP209733889	granzyme A-like	3.23815e-17	0.0912807	-0.434928	-1.51989	-0.205066	-0.0129779	-0.178348	-0.138218	0.656238	-0.495974	-0.366667	-0.49438	3
329	Immune Ig	Ssa#S50369622	Ig kappa chain V region 3368	4.62593e-18	-0.233329	-0.462162	-1.3519	0.120494	-0.00116518	-0.183642	-0.0716125	0.488406	-0.194536	-0.140407	-0.295474	3
330	Immune Ig	Ssa#GRASP209731639	Ig kappa chain V-IV region JI precursor	2.77556e-17	-0.440356	-0.502775	-1.30207	0.0068085	-0.130631	-0.149472	-0.312549	0.373962	-0.2621	-0.20013	-0.395913	3
331	Metabolism Xenobiotic	Ssa#GRASP209155349	Bifunctional epoxide hydrolase 2	-9.25186e-18	-0.493823	-0.96861	-1.27789	-0.507953	-0.413181	-0.44411	-0.315991	0.110382	-0.453619	-0.253784	0.0384219	3
332	Tissue Growth factor	Ssa#S35559346	BMP-binding endothelial regulator protein	2.31296e-18	0.00798958	-0.615928	-0.960495	-0.0849427	-0.322342	-0.0427488	-0.253536	0.197446	-0.354355	-0.04706	0.15748	3
333	Immune Antigen presentation	Omy#S17821074	MHC class II antigen	-1.38778e-17	-0.0372051	-0.904958	-0.787666	-0.0180166	-0.0681687	-0.328658	0.110722	0.175995	0.0123534	-0.0162265	-0.205403	3
334	Tissue Differentiation	Ssa#S50837865	Tyrosine-protein kinase HCK	-1.15648e-17	-0.118289	-0.382488	-0.81679	-0.367372	-0.0741416	-0.116001	0.0134895	0.336017	-0.174896	-0.139427	-0.184329	3
335	Immune regulator	Ssa#S50837865	Tyrosine-protein kinase HCK	-1.15648e-17	-0.118289	-0.382488	-0.81679	-0.367372	-0.0741416	-0.116001	0.0134895	0.336017	-0.174896	-0.139427	-0.184329	3
336	Tissue Differentiation	Ssa#GRASP209155773	Tyrosine-protein kinase HCK	-6.93889e-18	-0.101292	-0.349045	-0.724366	-0.235009	-0.00779048	-0.14659	-0.0177603	0.298034	-0.154825	-0.163479	-0.139974	3
337	Immune regulator	Ssa#GRASP209155773	Tyrosine-protein kinase HCK	-6.93889e-18	-0.101292	-0.349045	-0.724366	-0.235009	-0.00779048	-0.14659	-0.0177603	0.298034	-0.154825	-0.163479	-0.139974	3
338	Immune Ig	Ssa#GRASP209738405	Ig light chain	1.38778e-17	-0.123368	-0.160125	-0.94759	-0.177176	-0.0851953	-0.155137	-0.0523168	0.42985	-0.111888	-0.236269	-0.196927	3
339	Cell cycle	Ssa#TC69358	ABI gene family member 3-like	4.62593e-18	-0.0654244	-0.410575	-0.893807	-0.207839	-0.14355	-0.24927	-0.110323	0.47562	-0.302356	-0.216951	-0.210242	3
340	Immune IFN-virus response	Ssa#S35472201	interferon-induced guanylate-binding protein 1-like	4.62593e-18	-0.0327452	-0.504215	-1.01709	-0.140387	-0.0342402	-0.216397	-0.227405	0.580087	-0.44349	-0.354194	-0.258888	3
341	Cell GTP signaling	Ssa#S35583454	Dedicator of cytokinesis 5	9.25186e-18	-0.112321	-0.341487	-0.716527	-0.205029	-0.19953	-0.0875528	-0.164033	0.438469	-0.273148	-0.252529	-0.3468	3
342	Cell cycle	Ssa#S35583454	Dedicator of cytokinesis 5	9.25186e-18	-0.112321	-0.341487	-0.716527	-0.205029	-0.19953	-0.0875528	-0.164033	0.438469	-0.273148	-0.252529	-0.3468	3
343	Cell cycle	Ssa#GRASP209154391	Abl interactor 1	0	-0.0171973	-0.384326	-0.750863	-0.219083	-0.229404	-0.194873	-0.226506	0.401932	-0.370238	-0.338542	-0.413553	3
344	Tissue ECM mucus	Ssa#GRASP209155701	Sushi domain-containing protein 3	-4.62593e-18	-0.190284	-0.438324	-0.665062	-0.245161	-0.229772	-0.0499607	-0.300958	0.571961	-0.207002	-0.282538	-0.372737	3
345	Cell GTP signaling	Ssa#STIR33530	SLIT-ROBO Rho GTPase-activating protein 2	9.25186e-18	-0.122524	-0.39531	-0.789931	-0.147658	-0.184014	-0.0860123	-0.248264	0.259124	-0.194769	-0.155308	-0.362951	3
346	Immune Lymphocyte	Ssa#GRASP223648929	Leupaxin	-4.62593e-18	-0.126277	-0.252865	-0.637867	-0.153105	-0.0646707	-0.100579	-0.0918418	0.398534	-0.204797	-0.222184	-0.276741	3
347	Immune TNF	Ssa#GRASP223647877	Nuclear factor NF-kappa-B p100 subunit	4.62593e-18	-0.268011	-0.642551	-0.746428	-0.223278	-0.185157	-0.253511	-0.172146	0.258569	-0.0865445	-0.167684	-0.316255	3
348	Immune regulator	Ssa#GRASP223647877	Nuclear factor NF-kappa-B p100 subunit	4.62593e-18	-0.268011	-0.642551	-0.746428	-0.223278	-0.185157	-0.253511	-0.172146	0.258569	-0.0865445	-0.167684	-0.316255	3
349	Immune T cell	Ssa#S37959297	T cell receptor alpha	-1.85037e-17	-0.200798	-0.497234	-0.640565	-0.311082	-0.337334	-0.339062	-0.15003	0.522061	-0.458095	-0.293099	-0.326913	3
350	Tissue Hematopoiesis	Ssa#CK886200	leukocyte surface antigen CD53-like	4.62593e-18	-0.224846	-0.525709	-1.0529	-0.277674	-0.260157	-0.320491	-0.249421	0.3466	-0.354871	-0.354036	-0.254724	3
351	Immune Lymphocyte	Ssa#CK886200	leukocyte surface antigen CD53-like	4.62593e-18	-0.224846	-0.525709	-1.0529	-0.277674	-0.260157	-0.320491	-0.249421	0.3466	-0.354871	-0.354036	-0.254724	3
352	Immune B cell	Ssa#KSS4516	B-cell linker protein-like	4.16334e-17	-0.214789	-0.442784	-1.14104	-0.251634	-0.166714	-0.22387	-0.026274	0.343543	-0.31991	-0.368482	-0.390807	3
353	Metabolism P450	Ssa#S35596673	25-hydroxyvitamin D-1 alpha hydroxylase, mitochond	-1.38778e-17	-0.294512	-0.443838	-0.928983	-0.0463646	-0.367372	-0.168854	-0.114922	0.215615	-0.281611	-0.26661	-0.364835	3
354	Metabolism Vitamin	Ssa#S35596673	25-hydroxyvitamin D-1 alpha hydroxylase, mitochond	-1.38778e-17	-0.294512	-0.443838	-0.928983	-0.0463646	-0.367372	-0.168854	-0.114922	0.215615	-0.281611	-0.26661	-0.364835	3
355	Metabolism Ion	Ssa#S35550295	Sodium hydrogen exchanger 3b	9.25186e-18	-0.4508	-0.33387	-1.01323	-0.40678	-0.473429	-0.335717	-0.0107553	0.180572	-0.239082	-0.366411	-0.276842	3
356	Immune Effector	Ssa#GRASP209732183	Kidney injury molecule	-2.31296e-17	-0.41216	-0.495816	-0.933044	-0.406936	-0.402467	-0.27732	-0.198567	0.200836	-0.301206	-0.375582	-0.558958	3
357	Immune Ig	Ssa#TC108582	IgDHC-like	1.85037e-17	-0.350341	-0.567349	-1.15927	-0.166373	-0.335954	-0.185583	-0.232441	0.411246	-0.191655	-0.470455	-0.531271	3
358	Immune Ig	Ssa#S29049381	Ig kappa chain V-III region CLL precursor	0	-0.531684	-0.598202	-1.21725	-0.116298	-0.405822	-0.294218	-0.210977	0.214076	-0.292924	-0.382283	-0.441098	3
359	Immune Ig	Ssa#S18892305	IgL-like	9.25186e-18	-0.466968	-0.34289	-1.07631	-0.0680339	-0.213782	-0.124445	-0.0847974	0.53506	-0.164391	-0.396645	-0.552684	3
360	Immune Ig	Ssa#GRASP221221577	Ig kappa chain V-IV region B17 precursor	-9.25186e-18	-0.336364	-0.249917	-0.749551	0.0880013	-0.316824	-0.287689	-0.248344	0.405232	-0.273003	-0.467748	-0.358125	3
361	Tissue Differentiation	Ssa#GRASP223648011	Basic helix-loop-helix family, member e40	-1.38778e-17	-0.0215919	-0.316611	-1.31218	-0.0391121	-0.424614	-0.409776	-0.231493	-0.0170851	-0.343108	-0.479394	-0.278691	3
362	Immune Ig	Ssa#GRASP209735559	Ig light chain	-2.31296e-17	-0.31438	-0.255953	-1.1871	0.0673765	-0.176208	-0.178719	-0.446439	0.120526	-0.338839	-0.475241	-0.449887	3
363	Cell chromosome	Ssa#GRASP223648117	High mobility group protein B3	-9.25186e-18	-0.060214	-0.372076	-0.913359	0.190447	-0.17515	-0.288445	-0.237264	-0.377756	-0.328605	-0.369993	-0.356088	3
364	Cell Ubiquitin	Ssa#GRASP221219587	COP9 signalosome complex subunit 8	-1.38778e-17	-0.329444	-0.228721	-1.06082	-0.137392	-0.0791328	-0.0506877	-0.344802	-0.321075	-0.350017	0.149631	-0.31475	3
365	Immune Antigen presentation	Ssa#S43839106	transport-associated protein 2A	-9.25186e-18	0.168006	-0.507516	-0.883174	-0.0968245	-0.194426	-0.699491	-0.674893	0.148202	-0.598124	-0.539402	-0.628982	3
366	Immune IFN-virus response	Ssa#DY729902	Erythroid membrane-associated protein	0	0.0982447	-0.370004	-1.18813	-0.249946	-0.137619	-0.742738	-0.60114	0.164319	-0.60326	-0.693144	-0.780609	3
367	Cell Ubiquitin	Ssa#TC102663	Ubiquitin-like modifier activating enzyme 1	0	0.299346	-0.218706	-0.876514	-0.0945828	-0.102174	-0.70984	-0.83826	-0.0925251	-0.600333	-0.687166	-0.53988	3
368	Immune macrophage	Ssa#S30274033	Macrophage-expressed gene 1 protein	0	0.170935	-0.266714	-0.955816	0.074332	0.387879	-0.348024	-0.533896	0.248712	-0.467814	-0.392657	-0.274533	3
369	Immune	Ssa#S30274033	Macrophage-expressed gene 1 protein	0	0.170935	-0.266714	-0.955816	0.074332	0.387879	-0.348024	-0.533896	0.248712	-0.467814	-0.392657	-0.274533	3
370	Cell GTP signaling	Ssa#S30240379	Rho GTPase-activating protein 33	4.62593e-18	0.431326	-0.278812	-0.96583	0.0944563	0.0893673	-0.47816	-0.540666	0.0226131	-0.423503	-0.583104	-0.294375	3
371	Immune regulator	Ssa#TC110167	interferon regulatory factor 1	9.25186e-18	0.0906325	-0.26851	-0.915652	0.0506342	-0.312096	-0.743004	-0.557595	0.57021	-0.719734	-0.624016	-0.483757	3
372	Immune Lymphocyte	Ssa#GRASP209152621	Tyrosine-protein kinase LCK	-9.25186e-18	0.119521	-0.225487	-0.846729	-0.108425	-0.13651	-0.436412	-0.371945	0.560659	-0.631849	-0.396533	-0.404644	3
373	Immune T cell	Ssa#S47625705	SH2 domain-containing protein 2A	-9.25186e-18	0.0129582	-0.180319	-0.849444	-0.149928	-0.227516	-0.369461	-0.442691	0.370902	-0.496802	-0.446953	-0.51617	3
374	Immune T cell	Ssa#S19630248	TCR	4.62593e-18	0.0075339	-0.297339	-0.945897	-0.307283	-0.231692	-0.388208	-0.551895	0.461771	-0.453465	-0.527419	-0.608216	3
375	Immune B cell	Ssa#S35472109	single-stranded DNA cytosine deaminase-like	-1.85037e-17	-0.139435	-0.436457	-0.681929	-0.22768	-0.394021	-0.392514	-0.460833	0.510857	-0.527558	-0.35104	-0.588538	3
376	Immune IFN-virus response	Ssa#TC79096	Capping protein	9.25186e-18	-0.114326	-0.538368	-1.15096	-0.1945	-0.431058	-0.285633	-0.212786	0.204685	-0.308121	-0.457325	-0.52606	3
377	Cell cytoskeleton	Ssa#TC79096	Capping protein	9.25186e-18	-0.114326	-0.538368	-1.15096	-0.1945	-0.431058	-0.285633	-0.212786	0.204685	-0.308121	-0.457325	-0.52606	3
378	Tissue Hematopoiesis	Ssa#GRASP209155997	Hematopoietic lineage cell-specific protein (hcls1)	-4.62593e-18	-0.112306	-0.485882	-1.18454	-0.380537	-0.412931	-0.338094	-0.227344	0.248042	-0.339243	-0.482941	-0.471605	3
379	Immune Lymphocyte	Ssa#GRASP209155997	Hematopoietic lineage cell-specific protein (hcls1)	-4.62593e-18	-0.112306	-0.485882	-1.18454	-0.380537	-0.412931	-0.338094	-0.227344	0.248042	-0.339243	-0.482941	-0.471605	3
380	Immune Ig	Ssa#S47727579	Ig light chain	0	-0.186425	-0.431062	-1.12311	-0.074391	-0.405009	-0.269711	-0.381443	0.207212	-0.538238	-0.708543	-0.603534	3
381	Cell Ubiquitin	Ssa#S35557934	Ubiquitin-like modifier activating enzyme 1	2.31296e-17	-0.0805277	-0.466088	-1.17653	-0.481434	-0.409102	-0.581099	-0.46442	0.0220153	-0.536641	-0.532057	-0.66431	3
382	Immune Antigen presentation	Ssa#GRASP209156053	Tapasin-related protein	-1.38778e-17	0.030387	-0.521933	-1.26808	-0.191528	-0.324794	-0.513116	-0.537854	-0.0220205	-0.527148	-0.554966	-0.454621	3
383	Tissue Hematopoiesis	Ssa#GRASP209149866	Kruppel-like factor 11a	-1.85037e-17	0.416838	0.390095	-0.967196	0.344157	-0.197997	-0.0937946	-0.229871	0.00290225	-0.101666	-0.300481	-0.419015	3
384	Tissue Growth factor	Ssa#GRASP209149866	Kruppel-like factor 11a	-1.85037e-17	0.416838	0.390095	-0.967196	0.344157	-0.197997	-0.0937946	-0.229871	0.00290225	-0.101666	-0.300481	-0.419015	3
385	Immune Lectin	Ssa#TC104695	uncharacterized LOC106592244	6.93889e-18	0.675008	-0.513482	-1.34649	0.357256	-0.146068	-0.0001834	-0.153591	-0.0503494	-0.0079644	-0.0412102	-0.313808	3
386	Tissue ECM mucus	Ssa#S35551560	GMP - giant mucus protein	-9.25186e-18	0.820943	-0.124985	-0.550599	-0.387829	0.205695	-0.0763727	-0.0594641	-0.871734	-0.158634	-0.340204	-0.43404	3
387	Cell proteasome	Ssa#S47728374	proteasome beta 8 subunit E2	-1.85037e-17	0.0289206	-0.171968	-1.77326	-0.106209	0.234524	0.0788835	-0.305166	-1.18794	-0.222313	0.155423	-0.466194	3
388	Immune IFN-virus response	Ssa#S47728374	proteasome beta 8 subunit E2	-1.85037e-17	0.0289206	-0.171968	-1.77326	-0.106209	0.234524	0.0788835	-0.305166	-1.18794	-0.222313	0.155423	-0.466194	3
389	Immune IFN-virus response	Ssa#S35597569	interferon-induced guanylate-binding protein 1-like	-3.70074e-17	-0.36878	-1.33644	-2.04055	-0.417469	0.0586451	-0.425972	-1.1212	0.417497	-0.818786	-0.118018	0.241726	3
390	Cell proteasome	Ssa#S47728452	proteasome subunit beta type-7-like	-9.25186e-18	-0.00901633	-0.167219	-1.31408	-0.109638	0.252172	-0.00589	-0.200323	0.155951	0.0031008	0.293337	-0.0942953	3
391	Immune Antigen presentation	Ssa#S47728452	proteasome subunit beta type-7-like	-9.25186e-18	-0.00901633	-0.167219	-1.31408	-0.109638	0.252172	-0.00589	-0.200323	0.155951	0.0031008	0.293337	-0.0942953	3
392	Tissue glycan	Ssa#S35485065	globoside alpha-1,3-N-acetylgalactosaminyltransferase 1-like	6.93889e-18	-0.280291	-0.586237	-1.2168	-0.0276806	0.347888	0.217848	0.130738	0.151525	0.119497	0.182731	0.0507232	3
393	Metabolism Sugar	Ssa#TC107655	Fructose-bisphosphate aldolase	-3.46945e-18	-0.174449	-0.625567	-1.30275	0.305086	0.0876799	0.367065	0.267671	0.17936	0.306417	0.380232	0.605769	3
394	Cell GTP signaling	Ssa#GRASP221221657	regulator of G-protein signaling 2-like	9.25186e-18	-0.0754372	-1.16053	-1.84556	0.336302	0.583425	-0.0543622	0.014425	0.156182	0.1145	-0.153713	-0.463055	3
395	Metabolism Nucleotide	Ssa#GRASP209155211	Thymidine phosphorylase	0	0.136712	-0.20809	-0.513328	0.200571	0.426411	0.0449261	0.0784603	0.519486	0.29634	0.246166	0.347261	3
396	Tissue glycan	Ssa#GRASP209155187	Galactosidase, alpha	6.93889e-18	0.168257	-0.0455329	-0.569013	-0.000237497	0.487294	0.172501	0.222051	0.207961	0.266094	0.334176	0.306371	3
397	Tissue Adhesion	Ssa#S35501164	Otoancorin	-3.46945e-18	0.247584	-0.304899	-0.786139	-0.0226265	0.25868	-0.017304	0.220664	0.0619227	0.196525	0.254788	0.463465	3
398	Cell GTP signaling	Ssa#S22713200	Chromosome transmission fidelity protein 18 homolo	0	-0.044826	-0.259052	-0.635204	-0.0295627	0.3929	-0.0547656	0.00549128	0.0439389	0.0181904	0.196627	0.472671	3
399	Tissue ECM collagen	Ssa#S35563089	collagen type XI alpha1 short isoform	1.85037e-17	0.156967	-0.0588455	-0.376632	0.734111	0.261141	0.18922	0.129453	-0.0790643	0.244186	0.269251	0.320799	3
400	Tissue ECM collagen	Ssa#DV107274	Collagen alpha-1(I) chain	-4.62593e-18	0.350248	-0.140063	-0.708051	0.751827	0.568912	0.107057	-0.157884	0.0607753	0.0924618	0.0414945	0.235194	3
401	Tissue ECM collagen	Ssa#S48395633	Collagen type II, alpha-1a	-1.15648e-17	0.763331	-0.0299091	-0.568057	0.772724	0.808907	0.0878043	-0.207321	0.0662712	0.0742999	0.173741	0.633185	3
402	Tissue ECM collagen	Ssa#CK879434	Collagen type X alpha 1	-2.31296e-18	0.711361	-0.0399568	-0.29804	0.707457	0.702037	-0.184906	-0.397345	0.0261412	-0.109198	-0.00637435	0.262014	3
403	Metabolism Mitochondria	Ssa#GRASP209737353	cytochrome c oxidase subunit 4 isoform 2, mitochondrial-like	-4.62593e-18	0.171909	-0.456824	-0.654782	0.301023	0.430379	0.381655	0.449602	0.537106	0.274944	0.413432	0.285231	3
404	Tissue Erythrocyte, globin	Omy#S18097481	embryonic alpha-type globin	0	0.164958	-0.588406	-0.506633	0.57964	0.672731	0.319386	0.519483	0.6167	0.0943012	0.280613	0.513201	3
405	Tissue Neural	Ssa#CL426Contig1	oligodendrocyte-myelin glycoprotein-like	4.62593e-18	0.258694	-0.476492	-1.22093	0.475261	0.712252	0.287787	0.132322	0.688344	-0.113639	-0.0938104	-0.0114521	3
406	Immune B cell	Ssa#TC108859	B-cell linker protein	4.62593e-18	-0.00839793	-0.0783443	-0.478516	-0.075594	0.23643	0.250824	0.261941	0.633933	0.0954385	0.242164	0.130135	3
407	Immune T cell	Ssa#GRASP209154987	CD28 T-cell-specific surface glycoprotein	-9.25186e-18	0.0624928	-0.152164	-0.463216	-0.081721	0.421061	0.290059	0.219956	0.822467	0.216053	0.245915	0.221316	3
408	Immune T cell	Omy#S50900920	CD3zeta-1	3.46945e-18	0.0752807	-0.257218	-0.570299	-0.18738	0.262202	0.271158	-0.00268878	0.888683	0.0319875	0.139511	0.277211	3
409	Cell GTP signaling	Ssa#S35530323	Dedicator of cytokinesis 5	-6.93889e-18	0.222321	-0.0755821	-0.456619	-0.0456924	0.298178	-0.00427898	0.0247733	0.633792	0.045663	0.00927209	0.224082	3
410	Cell cycle	Ssa#S35530323	Dedicator of cytokinesis 5	-6.93889e-18	0.222321	-0.0755821	-0.456619	-0.0456924	0.298178	-0.00427898	0.0247733	0.633792	0.045663	0.00927209	0.224082	3
411	Immune IFN-virus response	Ssa#DY700080	interferon-induced very large GTPase 1-like	-1.38778e-17	0.225956	0.221315	-0.39287	-0.318292	0.127078	0.0362572	0.182013	0.834032	0.0939442	0.17253	0.15556	3
412	Immune Chemokine	Ssa#S35473744	Chemokine (C-C motif) ligand 34b, duplicate 5	-1.85037e-17	0.211218	-0.0913913	-0.270503	-0.0144026	0.185092	0.183304	0.120372	1.44194	0.001743	0.127758	0.272357	3
413	Immune T cell	Ssa#S22938352	CD8 beta	0	0.0151685	-0.00784176	-0.0900281	-0.23834	0.15124	0.0325438	0.171967	1.21677	0.254756	0.0146258	0.0962418	3
414	Immune Antigen presentation	Ssa#S30270832	H-2 class II histocompatibility antigen, A-Q alpha chain-like	-9.25186e-18	-0.036194	-0.405708	-0.462778	0.123327	0.365826	0.342506	0.318227	0.874894	0.0974962	0.320611	0.198886	3
415	Cell Redox	Ssa#GRASP209732277	Peroxiredoxin 6	6.93889e-18	-0.131651	-0.309908	-0.349253	-0.0320798	0.226728	0.40062	0.334029	0.785171	0.176156	0.235018	-0.118494	3
416	Cell cytoskeleton	Ssa#GRASP221221893	MARCKS-related protein	9.25186e-18	-0.12812	-0.527375	-0.513548	0.0077093	-0.0742311	0.214971	0.34463	0.774442	0.280474	0.0751596	0.176372	3
417	Tissue Hematopoiesis	Omy#CU068458	Myeloid/lymphoid or mixed-lineage leukemia	-6.93889e-18	-0.0987439	-0.285774	-0.0272605	0.0508465	-0.0227567	0.415345	0.35912	0.739377	0.327424	0.0577509	-0.148766	3
418	Tissue Hematopoiesis	Ssa#S48420355	Tyrosine-protein phosphatase non-receptor type 7	3.46945e-18	0.0910606	-0.183981	-0.29976	-0.0135339	0.126758	0.0667326	-0.0207868	0.708159	-0.0539992	0.119768	0.0728058	3
419	Immune Lymphocyte	Ssa#S48420355	Tyrosine-protein phosphatase non-receptor type 7	3.46945e-18	0.0910606	-0.183981	-0.29976	-0.0135339	0.126758	0.0667326	-0.0207868	0.708159	-0.0539992	0.119768	0.0728058	3
420	Immune TNF	Ssa#S35590638	TNF alpha-induced protein 2, tnfaip2	-2.31296e-18	-0.056496	-0.243341	-0.458141	0.034589	0.249725	-0.0214917	-0.0193833	0.737941	-0.0672106	-0.0562851	0.0081672	3
421	Immune T cell	Ssa#S18889540	Granzyme K	1.38778e-17	-0.0343137	-0.0591266	-0.511763	0.079623	0.0673007	0.103282	0.0495773	0.927572	-0.0772107	0.00107483	-0.0228101	3
422	Immune Antigen presentation	Ssa#TC92018	H-2 class II histocompatibility antigen, A-Q alpha chain-like	-6.93889e-18	-0.194536	-0.270941	-0.412532	0.0199924	-0.0287935	0.173992	0.107089	0.683842	-0.0797118	0.0825249	-0.130775	3
423	Immune Effector	Ssa#KSS4410	lysozyme G-like	0	0.00210158	-0.435124	-0.383417	0.0247896	0.0297975	0.0892319	-0.159344	0.673642	-0.236968	-0.235766	-0.337814	3
424	Tissue Adhesion	Ssa#S48411712	Leucine-rich repeat and calponin homology domain-c	-4.04769e-18	-0.132242	-0.398485	-0.496323	-0.257208	0.0201548	0.0961413	0.182036	0.56488	0.145955	0.11546	-0.0911744	3
425	Tissue Neural	Ssa#CB510256	Synaptotagmin-like protein 3	-3.46945e-18	-0.117495	-0.343409	-0.558178	-0.287638	0.0602596	0.166994	0.0159696	0.532212	0.266899	0.0290432	-0.140091	3
426	Immune IFN-virus response	Ssa#S35695414	Fish virus induced TRIM-7	2.31296e-18	0.0581515	-0.259286	-0.218683	-0.129121	-0.233188	0.0402995	0.0302401	0.79248	0.212861	0.203173	0.0712011	3
427	Immune IFN-virus response	Omy#S15341095	Radical S-adenosyl methionine domain-containing protein 2; Viperin (rsad(	-2.77556e-17	0.103011	-0.450165	-0.311006	-0.00974838	-0.323215	-0.391804	-0.0957175	0.815959	0.0885743	0.232522	-0.0853215	3
428	Immune IFN-virus response	Ssa#GRASP209156101	Interferon-induced protein with tetratricopeptide repeats 5-2	-1.15648e-18	-0.0656344	-0.209622	-0.0949694	-0.151174	-0.305338	-0.295613	0.107188	0.80148	0.0999707	-0.16081	-0.314974	3
429	Metabolism Inositol	Ssa#GRASP209155191	Pleckstrin homology domain containing, family A member 1	-6.93889e-18	-0.11893	-0.219156	-0.683087	-0.062622	-0.0491711	0.144899	0.090192	0.375694	0.0219501	0.0124556	0.136198	3
430	Cell GTP signaling	Ssa#CL457Contig1	Ras-related C3 botulinum toxin substrate 2 precursor putative mRNA, complete cds	-5.78241e-18	0.0097376	-0.269963	-0.610197	0.0031476	0.052277	0.0042033	-0.00445925	0.498824	0.0693242	0.0577435	0.148307	3
431	Tissue ECM collagen	Ssa#S18868047	Collagen alpha-5(IV) chain	1.15648e-18	0.0136178	-0.370284	-0.835085	0.180763	0.0827838	0.145545	0.0333224	0.391725	0.0147519	0.148929	0.168036	3
432	Cell proteasome	Ssa#GRASP209731377	proteasome subunit beta type-7-like	-2.31296e-18	0.0139255	-0.314923	-0.794243	-0.125999	0.101429	0.0682276	-0.00831295	0.320173	0.015185	0.0458423	0.068595	3
433	Immune Antigen presentation	Ssa#GRASP209731377	proteasome subunit beta type-7-like	-2.31296e-18	0.0139255	-0.314923	-0.794243	-0.125999	0.101429	0.0682276	-0.00831295	0.320173	0.015185	0.0458423	0.068595	3
434	Immune TNF	Ssa#GRASP209154801	Tumor necrosis factor ligand superfamily member 13B	0	-0.00935045	-0.214988	-0.874653	-0.122564	0.186439	0.16711	0.240908	0.319956	0.053056	0.0294652	0.0674861	3
435	Cell Signaling	Ssa#GRASP223647197	regucalcin	2.31296e-18	-0.116763	-0.353316	-0.828325	-0.139385	-0.00217133	0.0472028	0.163178	0.398073	0.0174169	0.0145432	-0.154707	3
436	Metabolism Calcium	Ssa#GRASP223647197	regucalcin	2.31296e-18	-0.116763	-0.353316	-0.828325	-0.139385	-0.00217133	0.0472028	0.163178	0.398073	0.0174169	0.0145432	-0.154707	3
437	Metabolism P450	Ssa#DY706488	25-hydroxyvitamin D-1 alpha hydroxylase, mitochond	9.25186e-18	-0.137942	-0.197061	-0.746305	0.236551	0.0807795	0.00545301	-0.0150087	0.463191	-0.181476	-0.0623382	-0.0949177	3
438	Metabolism Vitamin	Ssa#DY706488	25-hydroxyvitamin D-1 alpha hydroxylase, mitochond	9.25186e-18	-0.137942	-0.197061	-0.746305	0.236551	0.0807795	0.00545301	-0.0150087	0.463191	-0.181476	-0.0623382	-0.0949177	3
439	Cell Reticulum	Ssa#S35559296	Protein-tyrosine sulfotransferase 2	2.31296e-18	-0.0761073	-0.193732	-0.6738	0.0584786	0.0346869	0.0186573	0.122342	0.619545	-0.0674458	-0.060036	-0.069112	3
440	Metabolism P450	Ssa#TC102141	25-hydroxyvitamin D-1 alpha hydroxylase, mitochond	-9.25186e-18	-0.0982428	-0.162796	-0.663099	0.27123	0.256934	0.143419	0.101202	0.55654	-0.0191163	0.074155	0.0148409	3
441	Metabolism Vitamin	Ssa#TC102141	25-hydroxyvitamin D-1 alpha hydroxylase, mitochond	-9.25186e-18	-0.0982428	-0.162796	-0.663099	0.27123	0.256934	0.143419	0.101202	0.55654	-0.0191163	0.074155	0.0148409	3
442	Cell Lysosome	Ssa#S35685877	Lysosomal membrane glycoprotein 2	-2.31296e-18	0.0732071	-0.274042	-0.592589	0.147634	0.0359307	-0.197311	-0.000833933	0.587664	0.0908201	-0.00790893	0.0425558	3
443	Immune T cell	Ssa#S47729168	CD3zeta-1	-6.93889e-18	0.0844943	-0.240915	-0.546615	-0.163598	0.165525	0.0374211	-0.158793	0.746243	-0.145882	0.00421417	0.158232	3
444	Metabolism Protease	Ssa#S35592557	duodenase-1-like	-6.07153e-18	0.145596	-0.198953	-0.777988	-0.137661	0.00688973	-0.0275693	-0.138102	0.72272	-0.0449905	0.158491	0.167611	3
445	Immune T cell	Ssa#S37438814	CD3gammadelta-B (LOC100137057)	-1.15648e-18	0.0902892	-0.346788	-0.827857	-0.0929461	0.115246	0.0559956	0.00197337	0.719633	-0.0827931	0.0423291	-0.0529139	3
446	Immune Complement	Omy#TC171771	Complement component 1_ q subcomponent-like 3b	9.25186e-18	-0.124532	-0.378222	-0.671231	-0.198798	0.372715	0.059334	0.200927	0.731964	-0.206981	0.266732	0.163089	3
447	Metabolism sulfur	Ssa#GRASP209736373	Sulfotransferase family 1, cytosolic sulfotransferase 4	-2.31296e-18	-0.127021	-0.706847	-0.894413	0.207353	0.192513	-0.0008097	0.234422	1.00095	-0.0129126	0.0931759	0.0780582	3
448	Metabolism Lipid	Ssa#GRASP209147952	Globoside alpha-1,3-N-acetylgalactosaminyltransferase 1	4.33681e-18	-0.280369	-0.386021	-0.953087	0.346948	-0.0498138	0.362095	0.0525723	0.625263	0.172099	0.241154	0.0689227	3
449	Immune IFN-virus response	Ssa#GRASP209730585	SRK2 tyrosine kinase	-9.25186e-18	0.0720448	-0.665347	-0.352861	-0.0053149	0.622886	-0.578928	0.336874	0.462848	0.397266	0.175395	-0.483721	3
450	Immune Acute phase	Ssa#S35553968	Antimicrobial peptide NK-lysin-like	1.85037e-17	0.301214	0.2054	-0.709662	0.137689	0.254558	-0.1723	-0.45921	1.14837	0.00498771	0.362655	-0.145033	3
451	Immune Lectin	Ssa#KSS4961	Lectin (leca)	-4.62593e-18	0.13984	0.249062	-1.11764	0.305289	0.490554	0.247577	-0.0472492	1.19848	0.239444	0.192181	0.375292	3
452	Immune Complement	Ssa#S18891399	Complement component 9, Perforin-1 precursor	2.31296e-18	0.149477	-0.336413	-1.2075	0.0456002	-0.0677424	0.106635	-0.118816	1.04304	-0.452179	-0.029698	-0.209042	3
453	Immune Complement	Ssa#GRASP209155243	Complement component 9, Perforin-1 precursor	-1.15648e-18	0.0679875	-0.300956	-1.30372	0.00185885	0.0769138	0.145707	0.161246	1.26071	-0.237185	0.204302	0.180774	3
454	Cell Apoptosis	Ssa#GRASP209734583	caspase-14-like	9.25186e-18	0.0616012	-0.840211	-1.39521	0.169483	0.181127	0.290909	-0.114453	1.42339	-0.157582	-0.0313296	-0.170823	3
455	Cell cytoskeleton	Ssa#TC105846	Dystonin	9.25186e-18	-0.366397	-0.162827	-0.41265	-0.430641	0.182956	0.770083	0.706074	0.39499	0.653365	0.643779	0.413717	3
456	Cell Nucleus	Ssa#EG906715	target of EGR1, member 1 (nuclear) (toe1)	-4.62593e-18	-0.289837	-0.0497335	-0.316449	-0.265215	0.0807647	0.723562	0.702378	0.358458	0.576571	0.570766	0.645808	3
457	Cell proteasome	Ssa#GRASP209155695	Proteasome assembly chaperone 1	1.15648e-17	-0.1904	-0.0236302	-0.0603332	-0.434357	0.0551636	0.508749	0.64145	0.596985	0.406795	0.331012	0.201982	3
458	Metabolism Steroid, bile	Ssa#GRASP209732475	Cholesterol 25-hydroxylase-like protein A	0	-0.35159	-0.218497	0.2615	-0.0445797	0.263862	0.328469	0.452555	0.0853663	0.817364	0.460452	0.298081	3
459	Immune IFN-virus response	Ssa#GRASP209732475	Cholesterol 25-hydroxylase-like protein A	0	-0.35159	-0.218497	0.2615	-0.0445797	0.263862	0.328469	0.452555	0.0853663	0.817364	0.460452	0.298081	3
460	Tissue Neural	Omy#S34425162	Neuronal pentraxin-1 precursor	-4.62593e-18	-0.225101	-0.0919035	0.276194	-0.407595	0.372982	0.568325	0.722138	-0.151185	0.55558	0.574523	0.293431	3
461	Cell DNA replication	Ssa#DY710741	DNA polymerase	4.62593e-18	-0.311104	-0.400113	-0.265323	0.0439546	0.190226	0.129032	0.810953	-0.249234	0.55864	0.41467	0.128531	3
462	Immune Complement	Ssa#AM402479	Complement component C8 beta	-1.04083e-17	-0.296962	-0.380118	-0.296129	0.0276253	0.209767	0.20829	0.688141	-0.102065	0.479904	0.349455	0.19944	3
463	Cell Redox	Ssa#S35510976	thioredoxin-like	-6.93889e-18	-0.237871	-0.404518	-0.318292	0.0724517	0.342102	0.323514	0.811925	-0.106598	0.727116	0.445785	0.192194	3
464	Immune T cell	Ssa#S18892290	granzyme A-like	2.31296e-17	-0.364849	-0.276444	-0.150353	0.220386	0.190908	0.288615	0.854576	0.131021	0.714309	0.4589	0.15653	3
465	Metabolism Protease	Ssa#DW571397	Signal peptide peptidase-like 3	-4.62593e-18	-0.00340275	-0.157626	-0.215785	0.19419	0.562806	0.0511771	0.857059	-0.188694	0.583639	0.440918	0.170505	3
466	Immune IFN-virus response	Omy#S27583294	acute phase serum amyloid A (IFN-induced 44)	4.62593e-18	-0.111437	-0.129273	-0.253797	0.370055	0.235443	0.334577	0.796022	0.489728	0.71962	0.508272	-0.0257267	3
467	Cell Ubiquitin	Ssa#S31966846	Zinc finger SWIM domain-containing protein 6	-1.38778e-17	-0.0958954	-0.336539	-0.360709	0.0293347	0.258576	0.454523	0.512749	0.387277	0.695496	0.404608	0.139053	3
468	Tissue Erythrocyte, globin	Omy#CX153651	alpha-globin IV	-9.25186e-18	0.113136	-0.576642	-0.228464	-0.186687	0.329728	0.671844	0.65219	0.446755	0.587142	0.528477	0.354333	3
469	Tissue Secretory	Ssa#S18867800	Apolipoprotein A-IV - Ident 93	0	0.0529817	-0.631515	0.0867009	0.158401	0.382488	0.327226	0.469106	0.260414	0.483433	0.2306	0.361124	3
470	Metabolism Lipid	Ssa#S18867800	Apolipoprotein A-IV - Ident 93	0	0.0529817	-0.631515	0.0867009	0.158401	0.382488	0.327226	0.469106	0.260414	0.483433	0.2306	0.361124	3
471	Metabolism Retinoid	Ssa#TC91053	Dehydrogenase/reductase SDR family member 12	0	0.0672376	-0.573434	0.100973	0.0901462	0.165394	0.389021	0.370202	0.196252	0.499011	0.378472	0.384359	3
472	Metabolism Xenobiotic	Ssa#S35673304	Glutathione S-transferase Mu 5	-1.61908e-17	0.107338	-0.576517	-0.103634	0.133145	0.361772	0.423297	0.571834	0.116945	0.523829	0.503246	0.338109	3
473	Cell GTP signaling	Ssa#GRASP223648659	Ran GTPase activating protein 1b	4.62593e-18	-0.0723499	-0.48637	0.167964	-0.105263	0.290447	0.422789	0.605881	0.37106	0.484264	0.412191	0.465661	3
474	Metabolism Lipid	Ssa#S47728254	Palmitoyl-protein thioesterase 1	-2.31296e-18	-0.130978	-0.698418	-0.414174	0.099013	0.252647	0.178884	0.369676	0.460286	0.290134	0.259717	0.42423	3
475	Cell Signaling	Ssa#GRASP209156051	Serine/threonine-protein kinase RIO3	-6.93889e-18	-0.013843	-0.729805	-0.272158	0.112545	0.213984	0.311201	0.45727	0.361319	0.312166	0.170261	0.0751431	3
476	Tissue Adhesion	Ssa#S35691932	B-cadherin-like	1.15648e-18	0.0308989	-0.504029	-0.229123	0.0759757	0.140211	0.266921	0.560618	-0.0532632	0.387638	0.287234	0.209438	3
477	Tissue Erythrocyte, globin	Ssa#S50701124	Hemoglobin subunit alpha	2.31296e-17	-0.0780214	-1.11172	-0.397888	-0.469428	0.242121	0.657462	0.38165	0.221797	0.438994	0.398185	0.175456	3
478	Metabolism Protease	Ssa#S35661538	xaa-Pro dipeptidase-like	-6.93889e-18	-0.250138	-0.435738	-0.588016	-0.201699	0.0602639	0.484854	0.458873	0.611146	0.332426	0.334433	0.186449	3
479	Cell Ubiquitin	Ssa#S30346087	Ubiquitin-40S ribosomal protein S27a	2.31296e-18	-0.246466	-0.263856	-0.639067	-0.192077	-0.0416172	0.584207	0.673502	0.582815	0.590829	0.469374	0.28855	3
480	Tissue bone cartilage	Ssa#TC91503	Mimecan precursor	4.62593e-18	-0.347554	-0.411149	-0.657947	-0.165115	-0.10919	0.578626	0.414837	0.461221	0.551359	0.537318	0.525879	3
481	Cell GTP signaling	Ssa#S30244920	Guanine nucleotide-binding protein subunit beta-2-like 1	9.25186e-18	-0.426928	-0.458643	-0.832508	-0.147421	-0.118238	0.511225	0.476722	0.491256	0.405792	0.417355	0.46852	3
482	Cell Ubiquitin	Ssa#S35580902	NEDD8 precursor	-4.62593e-18	-0.393711	-0.352899	-0.541936	-0.317107	-0.208454	0.539536	0.411476	0.332989	0.478399	0.334659	0.377207	3
483	Immune TNF	Omy#S15323125	Sequestosome-1	-1.38778e-17	-0.525157	-0.749891	-0.653888	-0.149709	-0.0395675	0.355187	0.614339	0.705661	0.459104	0.471728	0.483026	3
484	Tissue plasma	Ssa#S35496324	Thrombospondin 4b	-2.31296e-17	-0.432414	-0.58614	-0.53949	-0.100845	0.0859684	-0.0368585	0.554391	0.301941	0.118424	0.255862	0.400103	3
485	Immune Lectin	Ssa#EG932205	macrophage mannose receptor 1-like (mrc1)	3.46945e-18	-0.42174	-0.610425	-0.633828	-0.321392	-0.121556	0.103592	0.612269	-0.0457065	0.376222	0.242462	0.0617535	3
486	Metabolism Protease	Ssa#TC75199	Testisin	6.93889e-18	0.0473074	-0.0673521	-0.429738	0.00184482	0.271237	0.403035	0.356591	0.608805	0.388239	0.43701	0.386168	3
487	Immune Antigen presentation	Omy#S32130645	MHC class Ia heavy chain	2.31296e-18	-0.0945086	-0.0891117	-0.477853	-0.020803	0.215245	0.352864	0.381812	0.685085	0.339107	0.297255	0.282366	3
488	Cell cytoskeleton	Ssa#S35509777	Gastrulation-specific protein G12	9.25186e-18	-0.0483553	-0.241061	-0.402691	0.037704	0.0818507	0.260264	0.166454	0.647073	0.434773	0.331629	0.376618	3
489	Metabolism Mitochondria	Omy#BX087311	NADP+--arginine ADP-ribosyltransferase 1 precursor	0	-0.123104	-0.15988	-0.266746	0.068204	0.230605	0.144752	0.223435	0.916715	0.362116	0.567624	0.373805	3
490	Immune IFN-virus response	Ssa#TC98232	Pyrin	4.62593e-18	-0.0975647	-0.162329	-0.430473	-0.16852	0.118379	0.372239	0.654913	0.88669	0.585295	0.516394	0.319079	3
491	Immune T cell	Omy#S18156605	T-cell surface antigen CD2 precursor	4.62593e-18	-0.138854	-0.113147	-0.383202	-0.175654	0.27398	0.441532	0.375202	0.905465	0.437346	0.425371	0.373416	3
492	Metabolism Lipid	Ssa#STIR19388	very low-density lipoprotein receptor-like	-1.15648e-17	-0.0868109	-0.26378	-0.700054	-0.086613	0.384924	0.166982	0.599439	0.828721	0.264706	0.231492	0.225761	3
493	Immune Antigen presentation	Omy#S15341056	MHC class Ia heavy chain	-9.25186e-18	-0.00687877	-0.318323	-0.960077	0.00041665	0.0383659	0.321925	0.320629	0.723984	0.279677	0.438917	0.30093	3
494	Immune T cell	Ssa#S35488985	TCR	-4.62593e-18	-0.199223	-0.411876	-0.613836	-0.143576	0.123676	0.251556	0.464844	0.200539	0.375189	0.592338	0.487533	3
495	Tissue Differentiation	Omy#S22923316	Thymosin beta-a	2.31296e-18	-0.190247	-0.255381	-0.586219	-0.146728	0.0641156	0.436556	0.474748	0.207989	0.363211	0.516985	0.186412	3
496	Cell cycle	Ssa#GRASP223647855	Condensin complex subunit 3	4.62593e-18	-0.32039	-0.337432	-0.650752	-0.054352	0.465013	0.531099	0.455355	0.211428	0.513689	0.508688	0.389695	3
497	Cell cycle	Ssa#S35549130	cyclin-G2-like	0	-0.262971	-0.390541	-0.586125	-0.0673189	0.261042	0.334131	0.451707	0.506864	0.459159	0.532301	0.471821	3
498	Cell transcription factor	Ssa#DW573472	SLC2A4 regulator	0	-0.213257	-0.137089	-0.469359	-0.150185	0.280338	0.385988	0.364185	0.594927	0.45878	0.533662	0.381562	3
499	Metabolism Xenobiotic	Ssa#GRASP221219447	Arsenic	4.62593e-18	-0.0623425	-0.22488	-0.742018	0.0758914	0.357506	0.254596	0.222451	0.505332	0.33134	0.50118	0.280394	3
500	Immune Cytokine receptor	Ssa#S48408611	interleukin-2 receptor subunit beta-like	-9.25186e-18	-0.0525859	-0.366641	-0.333195	0.0870877	0.28654	0.49236	0.445027	0.677549	0.352304	0.338945	0.447689	3
501	Cell chromosome	Omy#S34426202	Histone deacetylase 4	4.62593e-18	-0.062818	-0.338009	-0.626241	0.00787	0.383168	0.467202	0.54086	0.566691	0.473312	0.379391	0.266224	3
502	Cell Ubiquitin	Ssa#S35481361	Ubiquitin-40S ribosomal protein S27a	-4.62593e-18	-0.100747	-0.155198	-0.454284	-0.0435753	0.0799813	0.622902	0.488313	0.617625	0.546337	0.437575	0.534026	3
503	Immune B cell	Ssa#EG832089	IgH-locus	-6.93889e-18	-0.064512	-0.205772	-0.479542	0.038733	0.162981	0.424404	0.384618	0.41385	0.514859	0.365492	0.552341	3
504	Metabolism Ion	Ssa#S32011663	cysteine-rich protein 1-like	0	0.0841394	-0.177307	-0.7281	0.229046	0.0457589	0.467238	0.475343	0.165413	0.439127	0.438137	0.421405	3
505	Cell proteasome	Omy#S50900534	Proteasome activator complex subunit 1	0	0.0956979	-0.165359	-0.921029	-0.0950758	0.0960617	0.378893	0.32131	0.323221	0.386677	0.315605	0.330936	3
506	Tissue Hematopoiesis	Ssa#KSS488	thrombopoietin receptor-like	-2.31296e-18	-0.273968	-0.33095	-0.249337	-0.0779221	0.194465	0.520463	0.474195	0.612775	0.427689	0.609936	0.670874	3
507	Tissue Growth factor	Ssa#KSS488	thrombopoietin receptor-like	-2.31296e-18	-0.273968	-0.33095	-0.249337	-0.0779221	0.194465	0.520463	0.474195	0.612775	0.427689	0.609936	0.670874	3
508	Tissue bone cartilage	Omy#S34308968	Cartilage intermediate layer protein 1	0	-0.405951	-0.356486	-0.0251218	0.0700962	0.148095	0.329701	0.623254	0.526522	0.526866	0.516722	0.740338	3
509	Cell cycle	Ssa#GRASP209736265	Protein Tob1	0	-0.267025	-0.362076	-0.389973	0.0158881	0.183782	0.255759	0.534203	0.566351	0.704699	0.636829	0.792258	3
510	Metabolism Amino acid	Ssa#DW549807	Glycerate kinase	-2.31296e-17	0.0104288	-0.264843	-0.305849	0.251206	0.035033	0.258002	0.713888	0.50241	0.649047	0.59218	0.69841	3
511	Metabolism Lipid	Ssa#DW549807	Glycerate kinase	-2.31296e-17	0.0104288	-0.264843	-0.305849	0.251206	0.035033	0.258002	0.713888	0.50241	0.649047	0.59218	0.69841	3
512	Metabolism Nucleotide	Ssa#S35676209	Xanthine dehydrogenase/oxidase	-1.85037e-17	-0.163758	-0.282075	-0.52116	-0.0822217	0.0441544	0.812039	0.728621	0.664548	0.713304	0.508329	0.512861	3
513	Tissue Reproduction	Ssa#S31965861	Vitellogenin 2 isofrom 2	1.85037e-17	-0.170116	-0.271632	-0.534446	0.0563073	0.130329	0.725165	0.591729	0.82693	0.592353	0.681089	0.688243	3
514	Cell cytoskeleton	Ssa#GRASP209156167	LIM and SH3 domain protein 1	4.62593e-18	-0.0834727	-0.500583	-0.607031	0.0834485	0.101906	0.776733	0.504549	0.316145	0.575535	0.657638	0.688116	3
515	Tissue Differentiation	Ssa#S35591712	Transcription factor 12	1.15648e-17	-0.263407	-0.551833	-0.783044	-0.100798	0.0327886	0.426751	0.658194	0.517996	0.655772	0.652231	0.595627	3
516	Metabolism Protease	Omy#S50901344	Methionine aminopeptidase 1	-6.93889e-18	-0.314209	-0.445986	-0.662914	-0.186222	-0.182688	0.613862	0.615538	0.641591	0.704761	0.703379	0.726288	3
517	Tissue Differentiation	Omy#TC164858	Prokineticin	-4.62593e-18	-0.280124	-0.392536	-0.401184	-0.228939	0.0571959	0.51033	0.725207	0.518084	0.608051	0.741065	0.532225	3
518	Cell cytoskeleton	Ssa#S48370570	Actin, alpha 1a, skeletal muscle	9.25186e-18	0.171403	0.0772553	-0.49745	0.0838254	-0.243061	0.459647	0.370759	0.422272	0.20621	0.563125	0.664113	3
519	Immune Cytokine receptor	Ssa#S35680847	Possible IL+1 receptor antagonist	1.38778e-17	0.0944788	-0.11659	-0.535153	-0.435624	-0.237676	0.411789	0.486102	0.643117	0.338495	0.567706	0.521185	3
520	Tissue ECM mucus	Ssa#S35482990	GMP Giant mucus protein	4.62593e-18	-0.0137886	-0.105843	-0.525387	0.129961	-0.58334	0.039815	0.39485	0.388137	0.281059	0.717497	0.202423	3
521	Tissue glycan	Ssa#GRASP209736951	Glucosylceramidase (glcm)	4.62593e-18	-0.137595	-0.140625	-0.700051	-0.290367	0.0339705	0.17355	0.313366	0.208857	0.204602	0.296816	0.330797	3
522	Metabolism Sugar	Ssa#GRASP209736951	Glucosylceramidase (glcm)	4.62593e-18	-0.137595	-0.140625	-0.700051	-0.290367	0.0339705	0.17355	0.313366	0.208857	0.204602	0.296816	0.330797	3
523	Metabolism Mitochondria	Omy#S24637347	NADH dehydrogenase subunit 4	-1.38778e-17	-0.105763	-0.250141	-0.789462	-0.0499639	-0.0848862	0.109682	0.1668	0.168008	0.0276783	0.470237	0.429322	3
524	Immune macrophage	Omy#S18154233	ATP binding cassette G1	2.31296e-18	-0.310452	-0.386687	-0.835703	-0.195851	-0.284318	0.199219	0.307516	0.16872	0.210031	0.281826	0.261316	3
525	Metabolism Lipid	Omy#S18154233	ATP binding cassette G1	2.31296e-18	-0.310452	-0.386687	-0.835703	-0.195851	-0.284318	0.199219	0.307516	0.16872	0.210031	0.281826	0.261316	3
526	Tissue Endocrine	Ssa#KSS4068	Progesterone receptor membrane component 2	2.89121e-19	-0.266249	-0.444734	-0.951675	-0.195546	-0.160689	0.381328	0.324283	0.39715	0.290564	0.392338	0.366195	3
527	Metabolism Sugar	Ssa#S31964352	ADP-dependent glucokinase-like (LOC106568712)	6.93889e-18	-0.0171944	-0.345908	-0.732053	-0.0696378	-0.159378	0.495943	0.209141	0.536548	0.310869	0.319078	0.41716	3
528	Immune B cell	Ssa#CB499425	IgH-locus	1.15648e-18	-0.0750228	-0.327559	-0.761448	-0.0858533	0.0169917	0.431079	0.292666	0.31902	0.301664	0.207326	0.425571	3
529	Cell Myofiber	Ssa#S35521814	Troponin I, skeletal, slow a	2.31296e-18	-0.260298	-0.298671	-0.611774	-0.0363827	-0.166754	0.268672	0.396786	0.397282	0.402913	0.540534	0.474026	3
530	Cell GTP signaling	Ssa#S35513176	G-protein coupled receptor 183-like	6.93889e-18	-0.255883	-0.335758	-0.571785	-0.162548	0.0290969	0.217343	0.317375	0.500765	0.444059	0.438738	0.491412	3
531	Tissue Neural	Ssa#GRASP223649219	neural proliferation differentiation and control protein 1-like	-2.89121e-18	-0.0238151	-0.393268	-0.445557	-0.704742	0.22971	0.245745	0.206675	-0.676121	0.55185	0.359174	0.279082	3
532	Metabolism Protease	Ssa#GRASP209732053	High choriolytic enzyme 2	-9.25186e-18	-0.130262	-0.322024	-0.310026	-0.750952	-0.0617451	0.220243	0.427273	0.18666	0.981431	0.561975	0.979318	3
533	Immune Lectin	Omy#S51827015	Rhamnose binding lectin STL2	-1.61908e-17	-0.567909	-0.650392	-1.2747	-0.809837	0.304909	0.217859	0.694182	0.140494	0.869563	0.765705	0.492518	3
534	Cell Signaling	Ssa#GRASP223646879	Cell growth regulator with RING finger domain protein 1	1.38778e-17	-0.0850102	-0.129233	-0.126682	-0.0260284	-0.30121	-0.358953	-0.333123	-0.214195	-1.13042	-0.175255	-0.333765	4
535	Metabolism Protease	Ssa#GRASP223646879	Cell growth regulator with RING finger domain protein 1	1.38778e-17	-0.0850102	-0.129233	-0.126682	-0.0260284	-0.30121	-0.358953	-0.333123	-0.214195	-1.13042	-0.175255	-0.333765	4
536	Metabolism RNA	Ssa#STIR26419	DEAD (Asp-Glu-Ala-Asp) box polypeptide 49	2.77556e-17	-0.1755	0.0598245	0.211799	-0.115933	-0.314683	-0.281802	-0.316601	-0.292932	-1.076	-0.384626	-0.395903	4
537	Cell Folding, protein modification	Ssa#STIR26032	heat shock protein 70	4.62593e-18	-0.23205	0.637566	0.425708	0.40763	-0.290562	-0.0954481	-0.0731876	-0.0327711	-0.817146	-0.5358	-0.405765	4
538	Metabolism Amino acid	Ssa#S35590445	Glutamine synthetase	1.61908e-17	-0.0820171	0.250068	0.672976	-0.157875	-0.0852111	-0.0261085	-0.241677	-0.6221	-0.163446	-0.333231	-0.253429	4
539	Tissue Melanogenesis	Ssa#S31979768	zinc finger MYND domain-containing protein 19-like	-9.25186e-18	0.00538625	0.177089	0.651861	-0.0600849	-0.0463408	-0.199642	-0.194634	-0.387829	-0.0855885	-0.286969	-0.294699	4
540	Tissue Adhesion	Ssa#DY723698	Dolichyl-diphosphooligosaccharide--protein glycosyltransferase subunit STT3A	4.62593e-18	0.00295733	0.327812	0.317401	-0.0303987	-0.0721093	-0.194129	-0.261774	-0.692968	-0.0759367	-0.210609	-0.132611	4
541	Metabolism Ion	Ssa#GRASP209149234	archease	2.31296e-18	0.0471198	0.241271	0.582534	0.0804383	-0.191297	-0.242566	-0.382506	-0.443124	-0.312692	-0.356165	-0.339769	4
542	Metabolism RNA	Ssa#GRASP209149234	archease	2.31296e-18	0.0471198	0.241271	0.582534	0.0804383	-0.191297	-0.242566	-0.382506	-0.443124	-0.312692	-0.356165	-0.339769	4
543	Cell peroxisome	Ssa#GRASP209738513	LYR motif-containing protein ENSP00000368165	-2.31296e-18	0.0957029	0.258122	0.604218	0.0341631	-0.207192	-0.102324	-0.226446	-0.498659	-0.276336	-0.365252	-0.280892	4
544	Metabolism Nucleotide	Ssa#S31995694	adenine phosphoribosyltransferase-like	-5.78241e-18	0.078157	0.481494	0.528814	-0.153096	-0.197035	-0.219014	-0.157463	-0.555612	-0.403198	-0.360411	-0.486597	4
545	Tissue ECM	Ssa#GRASP221221647	nidogen 2 (osteonidogen) (nid2), X2	1.38778e-17	0.0639151	0.328629	0.480949	-0.183216	-0.248735	0.320959	-0.555591	-0.420984	-0.165366	-0.369488	-0.162576	4
546	Metabolism Mitochondria	Ssa#S32011855	Dihydrolipoamide S-acetyltransferase (E2 component of pyruvate dehydrogenase complex)	0	-0.0325795	0.396492	0.310427	-0.00548995	-0.242886	-0.324985	-0.493739	-0.694307	-0.569273	-0.659239	-0.136711	4
547	Metabolism Xenobiotic	Ssa#GRASP209738485	glutathione S-transferase P	-9.25186e-18	-0.166511	0.418226	0.460101	-0.264106	-0.133307	-0.151535	-0.586489	-0.614577	-0.396852	-0.473119	-0.454584	4
548	Metabolism RNA	Ssa#TC74227	RNA binding motif_ single stranded interacting protein - Ident 89	6.93889e-18	0.137642	0.524553	0.551064	0.00246987	-0.43175	-0.396706	-0.417968	-0.380233	-0.374119	-0.485545	-0.282418	4
549	Metabolism RNA	Ssa#TC111932	RNA binding motif_ single stranded interacting protein - Ident 89	-1.38778e-17	0.0681185	0.585797	0.635133	0.0512364	-0.453285	-0.483932	-0.520247	-0.428232	-0.466336	-0.565801	-0.276506	4
550	Metabolism Protease	Ssa#S35523233	HEAT repeat-containing protein 3	4.62593e-18	0.049626	0.479176	0.836225	0.00816727	-0.223334	-0.384456	-0.379731	-0.52366	-0.376588	-0.544533	-0.541288	4
551	Metabolism Protease	Ssa#S31973583	Aminopeptidase N	-1.85037e-17	-0.222845	0.225087	0.453053	-0.39294	-0.259105	-0.230921	-0.491516	-0.33773	-0.215807	-0.707049	-0.403679	4
552	Metabolism Transport	Ssa#DW472832	ATP-binding cassette, sub-family B	-9.25186e-18	-0.214291	0.0837777	0.585918	-0.276253	-0.386327	-0.209082	-0.304039	-0.441766	-0.0484109	-0.544673	-0.493001	4
553	Cell Nucleus	Ssa#GRASP209154467	Probable rRNA-processing protein EBP2	-9.25186e-18	0.003451	0.31687	0.525162	-0.228207	-0.364798	-0.269866	-0.229323	-0.433532	0.0047078	-0.515072	-0.167157	4
554	Metabolism Lipid	Ssa#S35505374	Acyl-Coenzyme A dehydrogenase_ very long chain	0	0.0305989	0.356175	0.450366	-0.197477	-0.540539	-0.348034	-0.476323	-0.530095	-0.363998	-0.582328	-0.54609	4
555	Metabolism Vitamin	Ssa#GRASP209731993	Coiled-coil-helix-coiled-coil-helix domain-containing protein 1	-1.38778e-17	-0.11201	0.242962	0.548558	-0.175973	-0.303819	-0.313002	-0.413573	-0.447384	-0.439979	-0.547742	-0.351966	4
556	Metabolism Amino acid	Ssa#S35534582	isoaspartyl peptidase/L-asparaginase-like	1.85037e-17	-0.0244055	0.0747047	0.509983	-0.284496	-0.382009	-0.280187	-0.161216	-0.525109	-0.359536	-0.376549	-0.414585	4
557	Metabolism Vitamin	Ssa#GRASP221219163	thiamine triphosphatase	0	-0.162444	0.185602	0.591389	-0.203234	-0.471045	-0.387339	-0.203883	-0.470347	-0.429644	-0.376097	-0.480457	4
558	Metabolism Mitochondria	Ssa#GRASP223649157	Probable glutamate--tRNA ligase, mitochondrial	-4.62593e-18	-0.102193	0.0634085	0.457034	-0.162553	-0.551411	-0.132156	-0.255361	-0.515419	-0.333779	-0.490988	-0.489152	4
559	Metabolism Amino acid	Ssa#S31983697	Glutamine synthetase	4.62593e-18	-0.384078	0.274222	0.211771	-0.298707	-0.439959	-0.259277	-0.445525	-0.866882	-0.0886075	-0.277196	-0.472824	4
560	Cell GTP signaling	Ssa#S18886128	guanine nucleotide-binding protein-like 3	9.25186e-18	-0.118407	0.356369	1.05087	-0.325069	-0.259779	-0.232216	-0.0340213	-0.3861	-0.201702	-0.324572	-0.400696	4
561	Metabolism Nucleotide	Ssa#GRASP209156225	CTP synthase 1a	-2.31296e-18	-0.250533	0.298547	0.998234	-0.289105	-0.173974	-0.156505	0.0323379	-0.278161	-0.501422	-0.355085	-0.396564	4
562	Metabolism RNA	Ssa#S35674388	U3 small nucleolar RNA-associated protein 14 homol	1.38778e-17	-0.185342	0.311421	0.754949	-0.160345	-0.183837	-0.362562	-0.116231	-0.327281	-0.439427	-0.344154	-0.282598	4
563	Cell Stress	Ssa#GRASP209149191	Stress-induced-phosphoprotein 1	9.25186e-18	-0.180001	0.370246	0.632719	-0.291886	-0.317743	-0.296607	-0.191122	-0.272789	-0.387335	-0.306987	-0.303748	4
564	Metabolism RNA	Ssa#GRASP209155353	Bystin	0	-0.0130643	0.302781	0.81606	-0.101895	-0.121279	-0.204196	-0.141007	-0.268421	-0.233803	-0.364031	-0.399932	4
565	Cell Nucleus	Ssa#GRASP209154897	RRNA 2 -O-methyltransferase fibrillarin	4.62593e-18	-0.0682335	0.401487	0.864207	-0.121979	-0.266228	-0.0918765	-0.203174	-0.338409	-0.310855	-0.305556	-0.34854	4
566	Cell chromosome	Ssa#GRASP223648083	PR domain containing 9	2.31296e-18	0.0285333	0.377629	0.985422	0.0253809	-0.219783	-0.236146	-0.228946	-0.377525	-0.33266	-0.417954	-0.279094	4
567	Metabolism Mitochondria	Ssa#S35704127	Mitochondrial import inner membrane translocase subunit TIM50	6.93889e-18	-0.0317191	0.347921	0.713826	-0.0741244	-0.242944	-0.28517	-0.06409	-0.225379	-0.328867	-0.40352	-0.250271	4
568	Cell Nucleus	Ssa#GRASP209154533	target of EGR1, member 1 (nuclear) (toe1)	-4.62593e-18	0.0662461	0.390181	0.742621	-0.0578654	-0.279849	-0.159355	-0.0699874	-0.386068	-0.251693	-0.435027	-0.377247	4
569	Tissue Differentiation	Ssa#S30268471	Developmentally-regulated GTP-binding protein 1	6.93889e-18	-0.0838305	0.277241	0.699748	-0.142603	-0.288008	-0.166365	-0.245828	-0.409497	-0.432603	-0.435228	-0.390487	4
570	Metabolism Mitochondria	Ssa#GRASP209732017	apolipoprotein A-I-like (LOC106577499)	4.62593e-18	-0.0995859	0.23647	0.689122	-0.164194	-0.347598	-0.128488	-0.202182	-0.335356	-0.255994	-0.353796	-0.491517	4
571	Metabolism RNA	Ssa#STIR24151	DEAD (Asp-Glu-Ala-Asp) box polypeptide 56	9.25186e-18	-0.0332409	0.252109	0.919268	-0.166747	-0.347354	-0.262559	-0.284574	-0.383787	-0.354464	-0.496375	-0.587307	4
572	Metabolism Nuclease	Ssa#S18879537	TRNA	3.46945e-18	-0.0545698	0.450274	0.7377	-0.190664	-0.170397	-0.217132	-0.142549	-0.277257	-0.155768	-0.277318	-0.216278	4
573	Cell Exocytosis	Ssa#GRASP209736939	Exosome complex component RRP42	-2.31296e-18	-0.0491372	0.428026	0.737509	-0.0872388	-0.113692	-0.0998285	-0.131147	-0.162371	-0.172416	-0.233873	-0.26763	4
574	Tissue Adhesion	Ssa#GRASP209736759	Integrin, beta 6	0	-0.128595	0.465629	0.745131	-0.154215	-0.0841036	-0.249444	-0.0987419	-0.160775	0.00251727	-0.246332	-0.385834	4
575	Immune adhesion	Ssa#GRASP209736759	Integrin, beta 6	0	-0.128595	0.465629	0.745131	-0.154215	-0.0841036	-0.249444	-0.0987419	-0.160775	0.00251727	-0.246332	-0.385834	4
576	Cell Folding, protein modification	Ssa#GRASP221219257	DnaJ homolog subfamily C member 5	-2.31296e-18	-0.122039	0.6065	0.741412	-0.23659	-0.299772	-0.297312	-0.20466	-0.0168887	-0.275693	-0.364119	-0.32945	4
577	Cell Nucleus	Ssa#S35704522	Small subunit processome component 20 homolog	-3.46945e-18	0.0451457	0.515228	0.819676	-0.0129951	-0.0526284	-0.316898	-0.349159	-0.27366	-0.406128	-0.343491	-0.285852	4
578	Metabolism Mitochondria	Ssa#GRASP221221115	mitochondrial ribosomal protein S11	-5.78241e-18	-0.0741155	0.464358	0.740842	-0.0837819	-0.143399	-0.382151	-0.254799	-0.302185	-0.270381	-0.386744	-0.413076	4
579	Metabolism Xenobiotic	Ssa#CA050033	Glutathione S-transferase A	-1.61908e-17	-0.311889	0.541978	0.683045	0.0563796	-0.114319	-0.241491	-0.354136	-0.234349	-0.277031	-0.362764	-0.359205	4
580	Metabolism RNA	Ssa#S35512115	H/ACA ribonucleoprotein complex subunit 4	-5.78241e-18	-0.0444295	0.361685	0.958961	-0.143335	-0.134569	-0.492154	-0.33331	-0.505495	-0.441603	-0.40133	-0.2562	4
581	Metabolism Mitochondria	Ssa#GRASP223648537	Stress-70 protein, mitochondrial	-5.78241e-18	-0.0509199	0.542269	1.2298	-0.0900586	-0.10365	-0.398087	-0.229096	-0.442936	-0.428687	-0.403551	-0.148279	4
582	Cell Transcription	Ssa#S30241720	MYB binding protein	2.31296e-18	0.0969938	0.615365	1.0385	-0.0879687	-0.259799	-0.307457	-0.368857	-0.319321	-0.345651	-0.460758	-0.214304	4
583	Cell DNA repair	Ssa#S35677047	RuvB-like 2	-5.78241e-18	-0.121861	0.53722	1.04671	-0.110466	-0.33422	-0.226914	-0.219235	-0.540712	-0.364303	-0.323223	-0.269984	4
584	Metabolism Protein biosynthesis	Ssa#GRASP209155507	Eukaryotic translation initiation factor 4E	0	-0.129483	0.600347	0.997248	-0.241158	-0.355148	-0.320204	-0.258461	-0.691343	-0.382145	-0.46554	-0.440614	4
585	Metabolism Mitochondria	Ssa#GI197632126	12 kDa heat shock protein, mitochondria	5.20417e-18	0.00412303	0.71453	0.884318	-0.139435	-0.139466	-0.196547	-0.167876	-0.626583	-0.207963	-0.253497	-0.172701	4
586	Cell Folding, protein modification	Ssa#GI197632126	12 kDa heat shock protein, mitochondria	5.20417e-18	0.00412303	0.71453	0.884318	-0.139435	-0.139466	-0.196547	-0.167876	-0.626583	-0.207963	-0.253497	-0.172701	4
587	Cell Signaling	Ssa#TC106588	Serine/threonine-protein phosphatase 5	5.78241e-19	0.0299264	0.461183	0.916331	-0.071094	0.0198927	-0.29583	-0.252002	-0.631195	-0.369561	-0.25121	-0.149768	4
588	Metabolism RNA	Ssa#S35702423	HEAT repeat containing 1	5.78241e-18	0.188612	0.540769	1.08916	0.0466098	0.0293063	-0.195278	-0.195224	-0.427931	-0.425843	-0.354577	-0.267817	4
589	Metabolism RNA	Ssa#S31966956	ribosomal RNA processing 1B	-4.62593e-18	0.0842042	0.592221	0.992339	0.0197516	0.057458	-0.232108	-0.120989	-0.279671	-0.352514	-0.232594	-0.129866	4
590	Metabolism Protein biosynthesis	Ssa#TC99926	Serine--tRNA ligase, cytoplasmic	-9.25186e-18	0.00973795	0.458831	1.13331	-0.00846337	-0.178575	-0.0944607	-0.033628	-0.286921	-0.208853	-0.164593	-0.0695711	4
591	Cell Folding, protein modification	Ssa#S30240093	Heat shock protein 4a	-2.31296e-18	0.0563606	0.586446	1.15532	-0.0197562	-0.0760925	-0.1624	-0.205066	-0.345789	-0.215929	-0.232444	-0.058498	4
592	Metabolism Protein biosynthesis	Ssa#KSS3189	Eukaryotic translation initiation factor 4E	-8.09538e-18	0.0408622	0.356147	1.00557	0.127437	-0.0690954	-0.0444221	-0.153004	-0.413421	-0.249007	-0.188889	-0.0474069	4
593	Cell Nucleus	Ssa#GRASP209154709	Nucleophosmin 1a	-2.89121e-18	-0.0755334	0.572276	0.964931	-0.0290778	-0.106259	-0.190856	-0.267051	-0.357671	-0.109446	-0.11693	-0.0381801	4
594	Metabolism Protein biosynthesis	Ssa#S30240494	Ribosome biogenesis protein BMS1 homolog	0	0.2052	0.573424	0.757269	0.0513279	0.109744	-0.22736	-0.208432	-0.219625	-0.274786	-0.21412	-0.100698	4
595	Metabolism Mitochondria	Ssa#GRASP209736971	39S ribosomal protein L4, mitochondrial-like	1.73472e-18	0.212049	0.550966	0.759059	0.0645834	0.0842329	-0.153268	-0.237734	-0.327347	-0.276675	-0.224959	-0.0958149	4
596	Metabolism RNA	Ssa#S31980035	ATP-dependent RNA helicase DDX24	0	0.0940916	0.556169	0.746035	0.0296156	0.145273	-0.184573	-0.259356	-0.141707	-0.236424	-0.300433	-0.078891	4
597	Cell cycle	Ssa#S30262006	Cell division cycle associated 7a	1.38778e-17	0.308321	0.536438	0.919996	0.0559296	0.0703673	-0.186263	-0.215126	-0.21665	-0.404259	-0.220637	-0.00126773	4
598	Immune Chemokine	Ssa#STIR35406	growth-regulated alpha protein-like	-2.31296e-18	0.0355171	0.328034	0.714301	-0.0495927	-0.132302	0.0269399	0.0770321	-0.236197	-0.319805	-0.134142	-0.189244	4
599	Cell transcription factor	Ssa#S19536635	CCAAT/enhancer-binding protein zeta	5.78241e-18	0.0588421	0.446932	0.939605	0.0571311	-0.249726	-0.0178738	-0.0120447	-0.236814	-0.188142	-0.15652	-0.239797	4
600	Metabolism Transport	Ssa#S31968079	Solute carrier family 51, alpha subunit	1.09866e-17	0.00209368	0.409293	0.857546	-0.120079	-0.070333	-0.213397	-0.194212	-0.337793	-0.277517	-0.194547	-0.194957	4
601	Cell Nucleus	Ssa#GRASP221221637	nucleolar protein 12-like	1.4456e-18	0.1099	0.292257	0.772765	-0.0288654	-0.109686	-0.148906	-0.188494	-0.151225	-0.18576	-0.217093	-0.263611	4
602	Metabolism RNA	Ssa#S30259684	TRNA	1.15648e-18	0.0519138	0.472713	0.838686	-0.0329133	0.0146936	-0.138317	-0.0103511	-0.273775	-0.214191	-0.0889643	-0.0400325	4
603	Metabolism Mitochondria	Ssa#S30242222	Mitochondrial import receptor subunit TOM22 homolog	4.62593e-18	0.0729955	0.489824	0.827596	0.0219763	-0.0121101	-0.15548	-0.174877	-0.211618	-0.137172	-0.193229	-0.0779628	4
604	Metabolism Mitochondria	Ssa#GRASP209736713	mitochondrial ribosomal protein L49	1.15648e-18	-0.0314434	0.410777	0.827219	-0.128091	0.00932307	-0.0853619	-0.0317636	-0.240655	-0.0988301	-0.0966324	-0.182388	4
605	Cell DNA replication	Ssa#GRASP209149683	DNA replication licensing factor MCM5	-4.62593e-18	0.161436	0.576376	0.812698	-0.272795	0.00238565	-0.0941113	-0.110574	-0.239091	-0.185396	-0.0688721	-0.122233	4
606	Metabolism Protease	Ssa#CL17Contig1	Matrix metalloproteinase-9	-5.78241e-18	-0.0771951	0.30271	0.91487	-0.118956	-0.158549	-0.22619	-0.0504847	-0.121501	-0.138988	-0.278834	-0.244447	4
607	Immune protease	Ssa#CL17Contig1	Matrix metalloproteinase-9	-5.78241e-18	-0.0771951	0.30271	0.91487	-0.118956	-0.158549	-0.22619	-0.0504847	-0.121501	-0.138988	-0.278834	-0.244447	4
608	Cell DNA replication	Ssa#S35599737	Nuclear valosin-containing protein-like	-1.4456e-18	0.05324	0.346492	0.936852	-0.0957091	-0.173337	-0.1383	0.0860255	-0.0587218	-0.120993	-0.253029	-0.266266	4
609	Metabolism Mitochondria	Ssa#S35483974	Elongation factor G, mitochondrial	-9.25186e-18	-0.140327	0.470111	1.09989	-0.152828	-0.0721065	-0.188956	-0.0716645	-0.128411	-0.29286	-0.208949	-0.160474	4
610	Metabolism Protein biosynthesis	Ssa#CL289Contig1	Eukaryotic initiation factor 4A-III	1.27213e-17	0.0135359	0.27038	0.919716	-0.275529	-0.28001	0.0639067	-0.194401	-0.421214	-0.344856	-0.11743	-0.227143	4
611	Cell chromosome	Ssa#GRASP221221997	histone H1.0-B-like	4.62593e-18	0.118179	0.281366	0.988013	0.213103	-0.299305	-0.179802	0.122355	-0.111445	-0.128335	-0.246322	-0.219571	4
612	Cell chromosome	Ssa#GRASP221221587	histone H1x	4.62593e-18	0.169686	0.16779	0.692373	0.3268	-0.297233	-0.321277	0.0150805	-0.0429102	-0.27867	-0.309969	-0.378843	4
613	Cell Signaling	Ssa#S47728271	adenosine receptor A1-like (LOC106582617)	2.31296e-18	0.0588441	-0.157055	0.567785	0.0687882	-0.136151	-0.185787	-0.415573	0.00684955	-0.161761	-0.33945	-0.547407	4
614	Cell Nucleus	Ssa#S35555894	Small subunit processome component 20 homolog	6.93889e-18	0.044818	0.0337619	1.01544	-0.0717689	-0.251645	-0.176069	0.0124085	-0.25462	-0.0767833	-0.379665	-0.0852405	4
615	Cell Folding, protein modification	Ssa#S35506608	Heat shock cognate 70	-2.89121e-18	-0.00991497	0.109495	0.833132	0.0515408	-0.298282	-0.260857	-0.130934	-0.315116	0.0453097	-0.274333	-0.175983	4
616	Cell Apoptosis	Ssa#GRASP209735205	Cell death activator CIDE-3	2.31296e-18	-0.314444	-0.0831346	0.988438	-0.0855482	-0.249592	-0.0340783	0.0479113	-0.298029	-0.0336733	-0.146619	-0.156769	4
617	Tissue Neural	Ssa#TC86888	Regulating synaptic membrane exocytosis 2a	1.15648e-18	-0.135685	0.268815	0.712619	-0.199377	-0.282193	-0.181558	-0.324701	-0.219121	-0.114695	-0.204233	-0.0656483	4
618	Cell Redox	Ssa#S31979390	glutathione peroxidase 1-like	9.25186e-18	-0.105098	0.174696	0.638689	-0.391101	-0.00650288	-0.198416	-0.100328	-0.215548	-0.116299	-0.301163	-0.237744	4
619	Cell Exocytosis	Ssa#KSS829	synaptophysin-like protein 1	8.09538e-18	0.134639	0.296892	0.575762	0.325015	0.0415083	-0.116832	-0.194271	-0.428529	-0.181629	-0.250097	-0.263378	4
620	Metabolism Lipid	Ssa#DW006385	Glycerophosphoryl diester phosphodiesterase domain, fish-specific	-2.31296e-18	0.29572	0.602785	0.643229	0.0766547	0.115334	-0.211975	-0.262493	-0.524297	-0.140717	-0.262253	-0.218898	4
621	Tissue Adhesion	Ssa#S35477514	Dolichyl-diphosphooligosaccharide--protein glycosyltransferase subunit STT3A	-3.46945e-18	0.148165	0.402073	0.499609	0.18474	0.0420518	-0.0712545	-0.158325	-0.504757	0.0244113	-0.0296426	-0.0462348	4
622	Tissue Adhesion	Ssa#KSS3328	Dolichyl-diphosphooligosaccharide--protein glycosyltransferase 48 kDa subunit	-6.93889e-18	0.352185	0.519702	0.530354	0.179621	0.188771	-0.200536	-0.135842	-0.541963	-0.0423505	-0.157809	0.0776593	4
623	Tissue ECM	Ssa#TC108369	Lamin B2	-1.15648e-17	0.175146	0.380273	0.655514	0.308839	0.382248	-0.10336	-0.172978	-0.476082	0.0676736	-0.0583424	0.0597056	4
624	Metabolism Protease	Ssa#S35518250	Calpain 9	4.62593e-18	0.0214568	0.378075	0.667644	0.174194	0.232123	-0.0914767	0.00716775	-0.346008	-0.0742709	0.0285911	0.0932947	4
625	Cell Reticulum	Ssa#S35557900	Signal recognition particle 14 kDa protein	-2.31296e-18	0.05921	0.137368	0.871645	0.0495723	0.410305	-0.069968	-0.0865632	-0.38713	-0.00213405	-0.0526691	0.0579	4
626	Cell Stress	Ssa#S47729789	stress-associated endoplasmic reticulum protein 1-like	-9.25186e-18	0.0383188	0.311507	0.563302	0.0197612	-0.0774592	0.121553	0.108749	-0.625912	-0.0250294	0.0386523	0.0558039	4
627	Cell GTP signaling	Ssa#GRASP223649079	Rho family GTPase 1 like	-4.62593e-18	-0.0791265	0.042043	0.601959	-0.0233005	0.0245931	0.00157279	0.152394	-0.50817	0.274299	0.15026	0.0559138	4
628	Metabolism Amino acid	Ssa#S35589996	Glutamine synthetase	1.15648e-17	-0.0624765	0.244257	0.629628	-0.190301	0.251477	0.101577	-0.00236277	-0.495691	0.0768777	0.0135002	0.21529	4
629	Metabolism Ion	Ssa#S23659904	volume-regulated anion channel subunit LRRC8C-like	-6.93889e-18	-0.108523	-0.0207005	0.307277	-0.244266	0.201918	0.0908976	-0.0825657	-0.855155	0.147619	-0.123083	-0.032774	4
630	Tissue glycan	Ssa#GRASP209155845	Myelin-associated glycoprotein	-1.61908e-17	-0.45147	0.14621	0.521043	-0.560394	-0.455096	-0.519127	-0.229357	0.256556	-0.136214	-0.393738	-0.427295	4
631	Tissue Neural	Ssa#GRASP209155845	Myelin-associated glycoprotein	-1.61908e-17	-0.45147	0.14621	0.521043	-0.560394	-0.455096	-0.519127	-0.229357	0.256556	-0.136214	-0.393738	-0.427295	4
632	Cell Cytoskeleton microtubule	Ssa#S50699865	Tubulin, beta 4B class IVb	2.31296e-18	-0.453831	0.541269	0.656063	-0.386296	-0.503612	-0.467208	-0.208503	-0.220643	-0.337302	-0.444097	-0.557176	4
633	Tissue Hematopoiesis	Ssa#GRASP209154825	T-cell acute lymphocytic leukemia protein 1	9.25186e-18	-0.338033	0.0584723	0.350031	-0.125965	-0.52831	-0.279488	-0.101058	-0.113784	-0.369145	-0.393355	-0.744411	4
634	Immune T cell	Ssa#GRASP209154825	T-cell acute lymphocytic leukemia protein 1	9.25186e-18	-0.338033	0.0584723	0.350031	-0.125965	-0.52831	-0.279488	-0.101058	-0.113784	-0.369145	-0.393355	-0.744411	4
635	Cell transcription factor	Ssa#GRASP221221525	Thyroid transcription factor 1-associated protein 26 homolog	-9.25186e-18	-0.246484	0.0398524	0.468814	-0.269437	-0.833861	-0.424228	-0.141904	-0.195375	-0.50803	-0.521672	-0.650091	4
636	Metabolism RNA	Ssa#S18886054	Nucleolar protein 58	0	-0.347596	0.0652304	0.754428	-0.157106	-0.694889	-0.192097	-0.0707239	-0.318558	-0.311283	-0.436761	-0.61145	4
637	Immune Acute phase	Ssa#CB509890	Natterin-like protein	2.31296e-18	-0.333635	0.0915379	0.955913	-0.696512	-0.139151	-0.193958	0.0368746	-0.0908187	-0.399985	-0.587874	-0.7574	4
638	Tissue Secretory	Omy#EST1-3A_B03	Natterin-like protein	1.85037e-17	-0.463515	0.256092	0.699651	-0.719856	-0.11559	-0.0533737	0.118508	-0.132463	-0.335553	-0.437438	-0.757661	4
639	Immune Eicosanoid	Ssa#GRASP209147548	Epidermis-type lipoxygenase 3	-1.85037e-17	-0.370125	0.0488745	0.483145	-0.90883	-0.273195	-0.128341	0.414688	-0.635539	-0.361715	-0.470129	-0.710988	4
640	Immune Lectin	Ssa#S35496705	C-type lectin M4, cd209l	3.70074e-17	-0.221424	0.136565	0.458393	-1.01378	-0.601473	-0.0755358	-0.355697	-0.961156	-0.556727	-0.0785723	0.0151222	4
641	Metabolism Amino acid	Ssa#GRASP221219561	Phosphoserine phosphatase	-1.15648e-17	0.0377205	0.443871	1.00526	0.110359	0.0784939	0.126208	0.0590934	-0.448748	0.0732089	0.0761844	-0.051049	4
642	Tissue glycan	Ssa#GRASP209154519	Sialic acid synthase	5.78241e-18	0.193619	0.356878	0.808569	0.106492	0.130261	0.0856717	-0.109587	-0.443871	0.0402352	-0.0596145	-0.224327	4
643	Immune TNF	Ssa#S35685588	Tax1-binding protein 3	4.62593e-18	-0.105988	0.283096	0.796084	0.0926918	0.0270797	-0.0811576	-0.0679025	-0.463351	-0.0133781	0.00717142	-0.160224	4
644	Metabolism Mitochondria	Ssa#S35591074	HIG1 domain family member 1A, mitochondrial-like	0	-0.009207	0.346342	1.01624	0.161628	0.131318	-0.135353	-0.167882	-0.395747	0.0685048	0.066377	-0.0816313	4
645	Cell Folding, protein modification	Ssa#S48401688	Heat shock cognate 70	6.93889e-18	0.174321	0.348274	0.922667	-0.124743	-0.139573	-0.106937	-0.0449395	-0.321668	0.151127	-0.18978	-0.197013	4
646	Cell Signaling	Ssa#GRASP209156259	Transforming growth factor, beta receptor 1 a	-4.62593e-18	-0.00660517	0.34183	0.850106	-0.123055	-0.001223	0.106263	-0.0315999	-0.40881	0.160062	-0.0780774	-0.220044	4
647	Cell Folding, protein modification	Ssa#DY713457	Heat shock protein 4a	-1.15648e-18	0.146763	0.498603	0.816662	0.0263303	0.0399657	-0.0970186	-0.156137	-0.363476	-0.0661598	-0.127229	-0.0859471	4
648	Cell Nucleus	Ssa#CL247Contig1	nucleolin	-2.31296e-18	0.251758	0.539436	0.780028	0.0412819	0.0361349	-0.0955032	-0.15843	-0.24364	-0.061558	-0.0970948	0.0328541	4
649	Metabolism RNA	Ssa#KSS3432	Polyadenylate-binding protein 2	-2.31296e-18	0.127323	0.333896	0.912631	0.117816	-0.109324	-0.0379397	0.0305213	-0.220703	-0.020797	-0.0334142	-0.00810931	4
650	Immune IFN-virus response	Ssa#KSS3432	Polyadenylate-binding protein 2	-2.31296e-18	0.127323	0.333896	0.912631	0.117816	-0.109324	-0.0379397	0.0305213	-0.220703	-0.020797	-0.0334142	-0.00810931	4
651	Metabolism RNA	Ssa#GRASP209154421	Y box binding protein 1	0	0.173141	0.506583	0.80602	0.107368	0.145744	-0.0394853	-0.00745707	-0.306531	0.205544	0.0700389	0.228545	4
652	Metabolism Mitochondria	Ssa#S35518172	39S ribosomal protein L17, mitochondrial	-8.09538e-18	0.0689698	0.123484	0.883323	0.0295683	0.0565061	0.0457352	0.119199	-0.20346	0.00513147	-0.00827856	-0.0289867	4
653	Metabolism RNA	Ssa#GRASP209736729	Ribosome biogenesis regulatory protein homolog	-1.04083e-17	-0.0194767	0.230614	0.825519	-0.166459	-0.0578104	0.0053415	0.194808	-0.199516	-0.0327169	-0.110248	-0.104437	4
654	Metabolism Mitochondria	Ssa#TC80325	pentatricopeptide repeat domain 3	-3.46945e-18	0.011153	-0.0403431	0.864624	-0.101182	-0.114619	-0.0147449	0.188736	-0.150129	0.132419	-0.166429	-0.105125	4
655	Immune Effector	Ssa#CB503728	Kidney injury molecule	4.62593e-18	-0.105771	0.148821	1.08187	0.0122402	0.108524	0.0683413	0.107575	0.143863	0.121962	-0.079509	-0.0457503	4
656	Tissue Differentiation	Ssa#GRASP221219191	Developmentally-regulated GTP-binding protein 1	-4.62593e-18	-0.0110754	0.466418	0.814852	-0.0991397	0.0290001	0.0525603	0.182687	-0.248974	0.0429315	-0.0863574	0.0609458	4
657	Metabolism RNA	Ssa#GRASP209154233	Nucleolar protein 58	2.31296e-18	0.0405546	0.444335	0.941583	-0.300685	0.0596785	-0.0741958	0.153623	-0.161982	-0.16165	-0.0697332	0.0366819	4
658	Cell Nucleus	Ssa#S35591149	RRP12-like protein	-1.73472e-18	-0.202668	0.261206	0.774192	-0.365684	-0.14538	0.0399417	0.126811	-0.0410949	0.0968602	-0.102798	0.0105286	4
659	Metabolism Mitochondria	Ssa#GRASP209732341	Mitochondrial import inner membrane translocase subunit Tim8 A	0	-0.137709	0.361453	0.899592	-0.241457	-0.0203711	0.16432	0.254346	-0.0168457	0.0773429	0.00898435	-0.0381628	4
660	Metabolism Amino acid	Ssa#S46932330	Protein arginine methyltransferase 1	-1.15648e-18	-0.12614	0.325046	0.679385	-0.198877	0.0295775	-0.0561688	0.00796376	-0.337763	0.079074	0.0902943	0.134945	4
661	Metabolism zinc	Ssa#GRASP209154607	zinc transporter ZIP1-like	4.62593e-18	-0.0964193	0.313196	0.774097	-0.292611	-0.181179	-0.0742744	0.220038	-0.264051	0.0553014	0.0229733	0.122842	4
662	Cell Folding, protein modification	Ssa#GRASP209155091	78 kDa glucose-regulated protein	6.93889e-18	-0.0758248	0.410574	0.735028	-0.256779	-0.133898	-0.0294015	-0.00674717	-0.462742	-0.095614	-0.0633523	-0.0268533	4
663	Metabolism RNA	Ssa#STIR13172	Small nuclear ribonucleoprotein Sm D2	-9.25186e-18	-0.0318745	0.525331	0.939151	-0.173978	0.0993503	0.258284	0.184823	-0.137933	0.321756	0.0883692	0.168066	4
664	Metabolism RNA	Ssa#S35589300	Small nuclear ribonucleoprotein Sm D2	4.62593e-18	-0.120171	0.471421	0.790141	-0.262514	0.071236	0.249581	0.191064	-0.0467688	0.238455	0.0688788	0.161697	4
665	Cell Ubiquitin	Ssa#GRASP223647697	Influenza virus NS1A-binding protein	-4.62593e-18	-0.0405341	0.274394	0.946758	-0.124017	0.0851983	0.100152	0.150569	-0.27085	0.21506	0.136253	0.0136058	4
666	Metabolism Amino acid	Ssa#S30281750	4-hydroxyphenylpyruvate dioxygenase-like protein	1.15648e-17	-0.0524885	0.526819	1.1079	-0.0219629	0.138497	-0.0279542	0.141216	-0.0542483	0.0338693	0.0455298	0.18255	4
667	Metabolism Protein biosynthesis	Ssa#GRASP209154829	Eukaryotic translation initiation factor 2 subunit 1	1.38778e-17	-0.0531039	0.46884	1.19541	-0.119528	0.0641532	0.0665447	0.270532	-0.0850381	0.0648033	0.0692744	0.220468	4
668	Cell Folding, protein modification	Ssa#S30288968	DnaJ	-1.38778e-17	0.0401385	0.465893	0.956514	-0.0968456	0.10778	0.0141997	0.225298	-0.102225	0.0889063	0.0111913	0.0530125	4
669	Metabolism RNA	Ssa#GRASP209154337	H/ACA ribonucleoprotein complex subunit 4	2.31296e-17	-0.00488695	0.49224	0.981206	-0.182059	0.0661288	0.106982	0.211871	-0.0201381	0.0770578	0.0662271	0.0494502	4
670	Cell proteasome	Ssa#GRASP221221329	Proteasome activator subunit 3	2.31296e-18	0.132799	0.406582	1.0971	0.0821973	0.122852	0.162697	0.146225	-0.0762587	0.169427	0.0552886	0.1406	4
671	Immune TNF	Ssa#S35538084	TNF decoy receptor	1.15648e-17	-0.0451256	0.405179	1.36815	-0.0912945	0.338031	0.113463	0.0786468	-0.193666	0.236945	0.11476	0.147841	4
672	Metabolism Mitochondria	Ssa#GRASP209733681	coenzyme Q-binding protein COQ10 homolog, mitochondrial-like	9.25186e-18	0.226442	0.592666	1.22959	-0.184937	0.242981	0.219632	-0.0241395	-0.137996	0.143462	0.151515	-0.0271272	4
673	Metabolism Protease inhibitor	Ssa#GRASP223649037	TRNA	9.25186e-18	-0.0856154	0.433598	1.07847	-0.080296	-0.0337919	0.296266	0.431361	0.0226979	0.123115	0.0889212	0.0528861	4
674	Metabolism RNA	Ssa#GRASP209735367	ribonuclease P/MRP 38 subunit	1.38778e-17	-0.258346	0.416769	0.790419	-0.239674	0.126379	0.151466	0.363082	0.149679	0.0843258	0.168108	0.270789	4
675	Cell Apoptosis	Ssa#GRASP209736423	Fas apoptotic inhibitory molecule 2	4.62593e-18	-0.245546	-0.00060195	0.831683	0.0958342	0.045747	0.219888	0.39951	0.220365	0.0464754	0.344214	0.156534	4
676	Metabolism Protease inhibitor	Ssa#GRASP223647585	Tissue inhibitor of metalloproteinase 2a	0	-0.0509512	0.387116	1.03361	0.124601	0.086875	0.227831	-0.0144453	-0.135619	0.294911	0.16795	0.395456	4
677	Immune regulator	Ssa#GRASP209732331	Annexin A2a	-2.31296e-18	-0.144251	0.333544	0.841896	0.143462	0.0192995	0.112166	0.233027	-0.249904	0.541336	0.208181	0.314748	4
678	Immune Chemokine	Ssa#S47727203	C-C motif chemokine 25	0	-0.265176	0.107237	0.641623	-0.569566	-0.0293753	-0.00675185	0.285162	-0.396411	-0.123539	-0.094125	-0.222189	4
679	Tissue Growth factor	Omy#TC160399	Natterin-like protein	-1.38778e-17	-0.48877	0.114285	0.713898	-0.631896	-0.0379208	0.25243	0.3044	-0.197686	0.146975	0.0420324	-0.133897	4
680	Cell Folding, protein modification	Ssa#S18886129	60 kDa heat shock protein, mitochondrial	-9.25186e-18	-0.243886	0.47276	0.702845	-0.390862	-0.18159	-0.104292	0.0888234	-0.613469	0.109234	-0.105354	-0.482815	4
681	Metabolism Protein biosynthesis	Ssa#GRASP223672680	mitochondrial rRNA methyltransferase 1	-3.46945e-18	-0.318657	0.104415	0.629223	-0.149276	-0.632949	0.165967	0.231163	0.191762	-0.0403269	-0.0219442	-0.072494	4
682	Metabolism Mitochondria	Ssa#GRASP223672680	mitochondrial rRNA methyltransferase 1	-3.46945e-18	-0.318657	0.104415	0.629223	-0.149276	-0.632949	0.165967	0.231163	0.191762	-0.0403269	-0.0219442	-0.072494	4
683	Immune Complement	Ssa#GRASP221221761	Complement C1q-like protein 4	-9.25186e-18	-0.195674	-0.281175	1.17386	-0.386229	-0.576767	0.23442	0.422875	-0.0342702	0.225639	-0.84514	-0.248766	4
684	Immune Cytokine receptor	Omy#S15340882	interleukin-1 receptor type II	9.25186e-18	-0.247625	-0.583262	0.727221	-0.656587	-0.36411	-0.3569	-0.206966	-0.259093	0.267865	-0.428779	0.0164775	4
685	Cell Folding, protein modification	Ssa#GRASP223649223	60 kDa heat shock protein, mitochondrial	2.31296e-18	0.0498383	0.553627	1.55973	-0.135591	0.0291587	-0.132437	-0.0701912	-0.531588	-0.144298	-0.148982	-0.0437467	4
686	Metabolism Mitochondria	Ssa#GRASP223648373	ATPase family AAA domain-containing protein 3	2.31296e-18	-0.174385	0.792555	1.54536	-0.226607	-0.0313389	-0.0694534	0.0774103	-0.290434	-0.0676292	-0.0977388	-0.0423348	4
687	Immune Complement	Ssa#GRASP209733833	Complement component 1 Q subcomponent-binding protein, mitochondrial	-2.89121e-18	-0.0305479	0.836998	1.51783	-0.222466	-0.301031	-0.145764	-0.0611923	-0.315015	-0.148767	-0.404333	-0.394076	4
688	Immune Lectin	Ssa#S21512941	C type lectin receptor A (clec4e)	-3.46945e-18	-0.211387	0.347594	1.62729	-0.269886	-0.196848	-0.286291	-0.0218053	-0.0834612	0.0116337	-0.233319	-0.376893	4
689	Metabolism Nucleotide	Ssa#GI223646523	Cytidine deaminase	-1.38778e-17	-0.324839	0.462181	1.78462	-0.2082	-0.302365	-0.227469	-0.0170059	-0.0331911	0.0954061	-0.296478	-0.497827	4
690	Metabolism Amino acid	Ssa#GRASP223648255	Glutamate decarboxylase-like protein 1	-9.25186e-18	-0.327721	-0.00624638	1.84233	-0.221554	-0.0585568	-0.14296	-0.383432	-0.68787	0.304177	-0.118956	-0.472321	4
691	Tissue ECM collagen	Ssa#S30278631	collagen alpha-2(VI) chain-like (LOC106594538), X1	-6.93889e-18	0.474894	0.228769	0.0804669	0.251112	0.0740083	-0.335683	-0.546548	-0.499483	-0.256294	-0.367622	-0.176687	4
692	Immune IFN-virus response	Ssa#DY701534	Tripartite motif containing TRIM 25	1.85037e-17	0.473064	0.131285	-0.0686745	0.214151	-0.0135356	-0.500864	-0.587745	-0.236048	-0.291191	-0.352336	-0.327878	4
693	Cell Cytoskeleton microtubule	Ssa#S48400725	Tubulin, alpha 1a	0	0.41617	0.22552	0.0247634	0.292866	0.194134	-0.290599	-0.624391	-0.289514	-0.30839	-0.369442	-0.0303858	4
694	Metabolism Mitochondria	Ssa#S31964343	Succinyl-CoA ligase [ADP/GDP-forming] subunit alpha, mitochondrial	-5.78241e-18	0.5769	0.221828	0.0199644	0.392123	0.233707	-0.399379	-0.461402	-0.317209	-0.372577	-0.267864	0.00492763	4
695	Cell Myofiber	Ssa#STIR28424	Myosin, heavy chain 10, non-muscle	6.93889e-18	0.531384	0.21548	0.0478255	0.531636	0.0605299	-0.415377	-0.645947	-0.377273	-0.402647	-0.390114	0.0248422	4
696	Metabolism Inositol	Ssa#S30287972	Type II inositol 3,4-bisphosphate 4-phosphatase	-1.38778e-17	0.215809	-0.0538974	-0.000774383	0.433243	-0.100868	-0.468342	-0.575585	-0.381175	-0.338032	-0.308012	-0.284556	4
697	Cell cytoskeleton	Ssa#S30241642	MARCKS-like 1	-1.61908e-17	0.200449	0.0764724	0.326395	0.427815	-0.175033	-0.523323	-0.628611	-0.287112	-0.408334	-0.519516	-0.175087	4
698	Tissue Adhesion	Ssa#S35504886	Integrin, beta 1b.2	0	0.0580855	-0.105556	-0.00342533	0.36694	-0.106577	-0.391683	-0.374778	-0.635965	-0.425438	-0.327124	0.0355493	4
699	Cell cytoskeleton	Ssa#CK886159	Profilin 2	-4.62593e-18	0.269002	0.219917	0.164195	0.132185	0.0798498	-0.268353	-0.562765	-0.752035	-0.313788	-0.320739	0.0416734	4
700	Tissue Hematopoiesis	Ssa#S46933930	Kruppel-like factor 11b	-9.25186e-18	0.316771	0.753186	-0.14415	0.0821212	-0.154028	-0.488965	-0.536289	-0.397232	-0.347982	-0.426253	-0.335541	4
701	Tissue Differentiation	Ssa#S46933930	Kruppel-like factor 11b	-9.25186e-18	0.316771	0.753186	-0.14415	0.0821212	-0.154028	-0.488965	-0.536289	-0.397232	-0.347982	-0.426253	-0.335541	4
702	Tissue Hematopoiesis	Ssa#S18888579	Kruppel-like factor 11b	-3.46945e-18	0.397884	0.694895	-0.159136	0.211158	0.0275524	-0.0965473	-0.589363	-0.2453	-0.142901	-0.204156	0.015323	4
703	Tissue Erythrocyte, globin	Ssa#S18888579	Kruppel-like factor 11b	-3.46945e-18	0.397884	0.694895	-0.159136	0.211158	0.0275524	-0.0965473	-0.589363	-0.2453	-0.142901	-0.204156	0.015323	4
704	Cell Ubiquitin	Ssa#S35582829	Ubiquitin-conjugating enzyme E2 G2	0	0.427154	0.217221	0.0164656	0.261951	0.320021	-0.227633	-0.157666	-0.475281	-0.618835	-0.293498	0.121548	4
705	Metabolism Mitochondria	Ssa#CV428775	NADH dehydrogenase subunit 2	4.62593e-18	0.710341	0.551149	0.205966	0.369113	0.35309	-0.438103	-0.618356	-0.55832	-0.542877	-0.261975	0.0893256	4
706	Metabolism RNA	Ssa#KSS3882	Poly A binding protein, cytoplasmic 1 a	2.31296e-18	0.530549	0.0621638	-0.240287	0.0494491	0.387634	-0.281514	-0.708673	-0.0655535	-0.085449	-0.375349	0.0768533	4
707	Cell cytoskeleton	Ssa#CL66Contig1	Gelsolin precursor	2.31296e-18	0.680053	0.192865	-0.204155	0.0498758	0.3805	-0.465201	-0.455844	-0.275582	-0.151116	-0.304337	0.0336987	4
708	Tissue Secretory	Ssa#TC76324	Zymogen granule membrane protein 1	3.23815e-17	0.444063	0.081658	-0.0321268	-0.00769322	-0.0301317	-0.424287	-0.0672703	-1.15427	-0.48968	-0.289561	-0.00716122	4
709	Tissue Secretory	Ssa#S35523019	Zymogen granule membrane protein 16 precursor	1.38778e-17	0.33986	-0.0114087	-0.156179	-0.0699365	-0.155929	-0.420484	-0.247269	-0.799921	-0.497584	-0.391628	-0.181329	4
710	Tissue Secretory	Ssa#S50370027	Zymogen granule membrane protein 2	0	0.259762	0.0805954	0.0551943	0.0423258	-0.103636	-0.720732	-0.254194	-1.03286	-0.645254	-0.537079	-0.244284	4
711	Tissue Secretory	Ssa#EG784262	Zymogen granule membrane protein 1	-1.38778e-17	0.447926	-0.176948	0.204465	0.106116	0.0914547	-0.242461	0.0991398	-1.04336	-0.142588	-0.0324269	0.157293	4
712	Metabolism Amine	Ssa#KSS2144	Ornithine decarboxylase antizyme 1b	-4.62593e-18	0.12911	-0.0723545	0.701127	0.377704	-0.150527	-0.432579	-0.419346	-0.753147	-0.239856	-0.562337	-0.0614814	4
713	Immune Effector	Ssa#KSS2144	Ornithine decarboxylase antizyme 1b	-4.62593e-18	0.12911	-0.0723545	0.701127	0.377704	-0.150527	-0.432579	-0.419346	-0.753147	-0.239856	-0.562337	-0.0614814	4
714	Immune regulator	Ssa#DV106832	Tax1-binding protein 1	6.93889e-18	0.219538	-0.116431	0.504562	-0.0335415	-0.346323	-0.12013	-0.282601	-0.531842	-0.235289	-0.203068	-0.0745754	4
715	Cell GTP signaling	Ssa#S35690802	Importin 7	-1.15648e-17	-0.0994037	0.266385	0.539572	0.0570264	-0.0823296	-0.431035	-0.276337	-0.329985	-0.472546	-0.418488	-0.44173	4
716	Cell Transcription	Ssa#S31979766	Deoxynucleotidyltransferase terminal-interacting p	0	-0.0120426	0.331581	0.62805	0.0658549	-0.230397	-0.541401	-0.457639	-0.492844	-0.679888	-0.51393	-0.382363	4
717	Immune Lectin	Ssa#S35661461	Mannose receptor	-2.31296e-18	0.185163	0.449375	0.353968	0.329104	0.086458	-0.652149	-0.319519	-0.37184	-0.510711	-0.498127	-0.40834	4
718	Cell Reticulum	Ssa#GRASP223648635	Translocon-associated protein subunit alpha	-2.31296e-18	0.253795	0.42718	0.637758	0.133999	-0.0692527	-0.270686	-0.278797	-0.507583	-0.297052	-0.246647	-0.267542	4
719	Metabolism Calcium	Ssa#DW546432	Calcium channel, voltage-dependent, P/Q type, alpha 1A subunit, b	-4.62593e-18	0.128557	0.530748	0.631015	0.104555	-0.0960808	-0.30587	-0.380338	-0.442032	-0.351369	-0.338387	-0.251852	4
720	Cell Nucleus	Ssa#TC108781	Probable rRNA-processing protein EBP2	-1.15648e-18	0.255976	0.458467	0.693521	0.150069	-0.0791975	-0.358641	-0.434269	-0.489616	-0.344983	-0.458671	-0.354006	4
721	Immune Complement	Ssa#CX356308	Complement C1qC	1.50343e-17	0.225029	0.186533	0.570848	0.131868	0.190794	-0.401587	-0.574951	-0.391556	-0.203509	-0.342596	-0.188504	4
722	Immune protease	Ssa#S18843962	Serpin peptidase inhibitor, clade B	4.62593e-18	0.0493097	0.570993	0.715416	0.451447	0.0195464	-0.669318	-0.654411	-0.761987	-0.518114	-0.57376	-0.331245	4
723	Cell Nucleus	Ssa#AM042186	nucleolin	-1.85037e-17	0.354775	0.587275	0.728306	0.235326	0.0171168	-0.654883	-0.729605	-0.525132	-0.666905	-0.650068	-0.29921	4
724	Metabolism Protein biosynthesis	Ssa#S31975575	Tyrosine--tRNA ligase, cytoplasmic	4.62593e-18	0.281064	0.644028	1.13603	0.244599	0.192035	-0.244402	-0.33397	-0.652315	-0.251719	-0.248654	-0.135873	4
725	Cell Nucleus	Ssa#S30269981	nucleolin	0	0.469702	0.643729	0.865564	0.329032	0.15942	-0.389583	-0.567843	-0.320313	-0.333717	-0.44773	-0.216857	4
726	Cell Folding, protein modification	Ssa#S30279733	T-complex protein 1 subunit alpha	9.25186e-18	0.636395	0.479661	0.657104	0.398774	0.460376	-0.134077	-0.522372	-0.367036	-0.0797467	-0.225466	-0.00175176	4
727	Metabolism RNA	Ssa#S18879473	THO complex subunit 5 homolog	4.62593e-18	0.447926	0.432754	0.590383	0.2541	0.130822	-0.121521	-0.401954	-0.424616	-0.217109	-0.125458	0.201256	4
728	Tissue Adhesion	Ssa#S35557680	FAT tumor suppressor homolog 1a	1.85037e-17	0.144074	-0.217566	-0.113751	0.388808	-0.471341	-0.529678	-0.552417	-0.757259	-0.448625	-0.472086	-0.337276	4
729	Cell Exocytosis	Ssa#S30279575	Spectrin beta chain, non-erythrocytic 1	2.31296e-17	0.080978	-0.222056	-0.166087	0.390636	-0.33848	-0.621509	-0.441414	-0.524114	-0.445747	-0.589225	-0.490635	4
730	Cell GTP signaling	Ssa#GRASP223648519	Guanine nucleotide-binding protein subunit beta-2-like 1	-3.70074e-17	0.132479	-0.286112	0.129441	0.28088	-0.296212	-0.665559	-0.550589	-0.607834	-0.840969	-0.494528	-0.826683	4
731	Immune TNF	Ssa#TC107379	Tumor necrosis factor receptor superfamily member 1A	-1.38778e-17	0.125624	0.166071	0.0819924	0.360436	-0.306417	-0.697229	-0.635182	-0.477553	-0.591477	-0.723628	-0.59472	4
732	Tissue Skin, keratinization	Ssa#S35543868	Periplakin	9.25186e-18	0.0657053	0.270159	0.219681	0.466438	-0.218925	-0.48709	-0.737487	-0.412826	-0.462569	-0.596883	-0.459739	4
733	Cell Signaling	Ssa#S30293222	Protein phosphatase 2, regulatory subunit B, alpha b	-9.25186e-18	0.12276	0.225878	0.376945	0.21939	-0.247414	-0.557044	-0.571074	-0.647288	-0.535092	-0.609552	-0.572862	4
734	Cell Signaling	Ssa#GRASP209155841	Beta-4C adrenergic receptor	0	0.256765	0.38723	0.109293	0.277035	-0.233659	-0.512465	-0.628109	-0.339687	-0.754161	-0.627302	-0.471582	4
735	Immune TNF	Omy#S22907650	TNFAIP3-interacting protein 1	2.31296e-17	0.358296	0.226283	0.0527901	0.329738	-0.133794	-0.610519	-0.74614	-0.334149	-0.71218	-0.649022	-0.513294	4
736	Metabolism Ion	Ssa#S18892436	ATPase, Na+/K+ transporting, beta 1a polypeptide	4.62593e-18	0.247826	0.378084	-0.0273371	0.127883	-0.26542	-0.643207	-0.641818	-0.205977	-0.529142	-0.559093	-0.512778	4
737	Tissue Adhesion	Ssa#DW542722	Transmembrane protein 168a	-1.38778e-17	0.300692	0.136497	0.219275	0.131624	-0.480426	-0.198949	-0.527948	-0.431811	-0.706442	-0.501087	-0.576557	4
738	Cell Folding, protein modification	Ssa#S48398826	Heat shock cognate 70	-6.93889e-18	0.682133	0.226885	0.199402	0.425062	0.161586	-0.561606	-0.895287	-0.487562	-0.521485	-0.796396	-0.464794	4
739	Cell Cytoskeleton microtubule	Omy#S32040099	Tubulin alpha chain	0	0.520086	0.313952	0.0413069	0.420321	0.110909	-0.351379	-0.716194	-0.520657	-0.47039	-0.580822	-0.349165	4
740	Immune cell marker	Ssa#DY708782	CD9 antigen	9.25186e-18	0.245765	0.191711	0.298514	0.632395	0.061208	-0.791856	-0.855198	-0.585343	-0.61848	-0.605613	-0.427761	4
741	Immune Platelet	Ssa#DY708782	CD9 antigen	9.25186e-18	0.245765	0.191711	0.298514	0.632395	0.061208	-0.791856	-0.855198	-0.585343	-0.61848	-0.605613	-0.427761	4
742	Metabolism Mitochondria	Ssa#TC77828	brorin-like	-4.62593e-18	0.407117	0.27804	0.0798013	0.228904	0.0728105	-0.728393	-0.844516	-0.586852	-0.713255	-0.731595	-0.43186	4
743	Cell Redox	Ssa#TC109836	Superoxide dismutase [Mn], mitochondrial	-1.38778e-17	0.243633	0.263735	0.255523	0.208798	0.00618665	-0.656241	-0.868671	-0.679104	-0.747486	-0.663388	-0.414744	4
744	Metabolism Mitochondria	Ssa#KSS5117	NADH-ubiquinone oxidoreductase chain 1	-4.62593e-18	0.409582	0.409821	0.195043	0.116786	0.0286055	-0.754602	-0.701157	-0.51044	-0.723477	-0.497947	-0.135289	4
745	Immune Antigen presentation	Ssa#KSS3395	H-2 class I histocompatibility antigen, Q10 alpha chain-like	1.38778e-17	-0.0145942	-0.191198	-0.164511	0.430174	-0.180228	-0.523636	-0.448632	-0.269382	-0.695885	-0.637828	-0.492918	4
746	Metabolism Protease	Ssa#GRASP209153959	Carboxypeptidase N catalytic chain	1.38778e-17	0.209367	0.070981	0.121374	0.339188	-0.0739444	-0.693298	-0.381135	-0.177385	-0.506852	-0.592511	-0.680922	4
747	Tissue Differentiation	Ssa#S35663876	ETS-related transcription factor Elf-3	1.38778e-17	0.349377	0.0225385	-0.215586	0.113203	-0.243093	-0.680851	-0.113831	-0.261458	-0.59124	-0.532364	-0.45715	4
748	Cell cytoskeleton	Ssa#STIR09077	annexin A2-like	-4.62593e-18	0.248739	-0.040753	-0.359949	0.400634	-0.0447237	-0.429078	-0.67728	-0.426045	-0.453933	-0.435495	-0.532586	4
749	Immune IFN-virus response	Ssa#S35583165	interferon-induced guanylate-binding protein 1-like	9.25186e-18	0.322008	-0.162984	-0.413066	0.330855	-0.227657	-0.508528	-0.717433	0.0553212	-0.256654	-0.239855	-0.580567	4
750	Cell GTP signaling	Omy#TC135860	G protein-coupled receptor kinase 4	-4.62593e-18	0.38737	-0.00951435	-0.866536	0.403229	0.121222	-0.46454	-0.559991	-0.307121	-0.545866	-0.488264	-0.274577	4
751	Tissue ECM collagen	Omy#CX138110	collagen a1(I)	0	0.117043	-0.221028	-0.794082	0.68647	0.274171	-0.294781	-0.308606	-0.198414	-0.334873	-0.272036	0.0233146	4
752	Immune Antigen presentation	Omy#S16592344	MHC class Ia heavy chain	-1.38778e-17	0.605255	-0.21622	-0.416427	0.521314	0.410741	-0.502851	-0.399158	-0.453036	-0.192791	-0.430993	-0.181364	4
753	Immune IFN-virus response	Ssa#CK880585	Barrier-to-autointegration factor (banf)	-4.62593e-18	0.192331	-0.0997016	-0.251057	0.410403	0.412005	-0.483727	-0.521038	0.631898	-0.462252	-0.494527	-0.322826	4
754	Cell transcription factor	Ssa#KSS322	IKAROS family zinc finger 5	9.25186e-18	0.119447	0.136989	-0.120706	-0.27522	-0.388428	0.354387	-0.522964	0.240827	-0.464843	0.566824	0.224955	4
755	Immune Cytokine receptor	Ssa#DW581780	Interleukin-6 receptor subunit alpha precursor	-6.93889e-18	-0.0419286	0.0823906	-0.0457984	0.000414267	0.056306	0.808153	-0.227751	1.14347	-0.218144	0.525146	0.693049	4
756	Metabolism Protease inhibitor	Ssa#S35693584	metalloproteinase inhibitor 2-like	-1.85037e-17	-0.728431	-0.476168	-0.0585019	-0.159526	0.0492189	0.687458	-0.13498	0.51475	0.110165	0.520435	0.106419	4
757	Cell Cytoskeleton keratin	Ssa#EG838353	Keratin 14	-2.89121e-18	-0.554967	-0.238696	-0.337786	0.175632	0.112233	-0.18026	-0.302595	0.642147	0.377856	0.325441	0.0862094	4
758	Immune T cell	Ssa#S47730063	CD3zeta-1	1.38778e-17	0.291673	-0.184188	-0.345292	-0.0449215	0.502521	0.0739693	0.0478602	0.803322	-0.011705	0.155876	0.406794	4
759	Immune T cell	Ssa#GRASP209732381	CD3zeta-1	-4.62593e-18	0.331601	-0.229295	-0.262489	-0.0205928	0.466735	0.146111	0.12255	0.800704	0.141523	0.186304	0.486338	4
760	Immune Antigen presentation	Ssa#S32371366	TAP binding protein	4.62593e-18	0.490863	-0.240411	-0.434198	0.233977	0.432591	-0.0621258	0.0202328	0.827169	0.211179	0.191255	0.36651	4
761	Immune T cell	Ssa#S30290522	Rho GTPase-activating protein	-4.62593e-18	0.572818	0.135151	-0.0888305	0.226163	0.679663	0.194474	-0.403977	0.461995	0.0102041	0.143488	0.395038	4
762	Cell GTP signaling	Ssa#S30290522	Rho GTPase-activating protein	-4.62593e-18	0.572818	0.135151	-0.0888305	0.226163	0.679663	0.194474	-0.403977	0.461995	0.0102041	0.143488	0.395038	4
763	Cell Ubiquitin	Ssa#S30241799	Ubiquitin protein ligase E3A, hect domain	-9.25186e-18	0.535954	-0.0100781	-0.0399531	0.607449	0.183406	-0.428945	-0.31575	0.701493	0.334565	0.068429	0.0428352	4
764	Immune IFN-virus response	Ssa#S30241799	Ubiquitin protein ligase E3A, hect domain	-9.25186e-18	0.535954	-0.0100781	-0.0399531	0.607449	0.183406	-0.428945	-0.31575	0.701493	0.334565	0.068429	0.0428352	4
765	Immune IFN-virus response	Ssa#S35555468	Similar to hect domain and RLD3	9.25186e-18	0.345657	-0.0832985	-0.200408	0.436801	-0.0530294	-0.0995825	-0.162531	0.878161	0.408133	0.474535	0.436055	4
766	Immune IFN-virus response	Ssa#TC68440	Fish virus induced TRIM-4	1.73472e-17	0.199746	0.244944	-0.301705	-0.479103	0.0123026	-0.375543	-0.3662	0.599868	0.28344	-0.0787883	0.241886	4
767	Immune IFN-virus response	Ssa#TC112969	Fish virus induced TRIM-5	-2.31296e-18	0.147821	0.146261	-0.343581	-0.481333	-0.0832715	-0.344731	-0.54374	0.543555	0.160185	-0.1152	0.0802546	4
768	Immune T cell	Ssa#S54948116	CD8 beta	1.85037e-17	0.226052	0.217005	0.266226	0.179825	0.416902	0.111124	0.265062	1.05766	0.388545	0.226611	0.351955	4
769	Immune T cell	Ssa#GRASP209738523	basic leucine zipper transcription factor, ATF-like 3	2.31296e-18	0.146344	-0.0347834	0.524979	-0.223265	-0.00146347	-0.0684139	-0.0102043	1.01758	0.296916	0.124464	0.160751	4
770	Immune Chemokine	Ssa#S18855165	C-C motif chemokine 19-2	1.38778e-17	0.759108	0.14147	0.625817	-0.428654	0.176831	-0.0998385	-0.158945	0.797293	0.465644	0.516374	0.192287	4
771	Immune Antigen presentation	Ssa#S29966058	MHC class I antigen	1.61908e-17	-0.124112	-0.234796	0.74689	0.26979	-0.338243	-0.270123	0.376364	1.19712	-0.0478951	-0.303066	-0.332761	4
772	Tissue Endocrine	Ssa#S22669043	growth hormone receptor isoform 1 precursor	-9.25186e-18	0.405901	0.770644	0.869396	0.188388	0.541964	0.422977	0.729595	-0.311058	0.315214	0.277333	-0.02497	4
773	Cell Apoptosis	Ssa#EG824496	Optineurin	1.85037e-17	1.02647	0.653318	0.36731	0.146251	1.15833	0.200362	0.325685	-0.425326	0.469098	0.533709	0.387891	4
774	Metabolism Protease	Ssa#S35567221	Calpain 9	-1.38778e-17	0.620844	0.513281	0.805757	-0.23282	0.570791	0.635363	-0.0264228	-1.18802	-0.151156	0.138488	-0.0603438	4
775	Metabolism Amino acid	Ssa#STIR16393	D-3-phosphoglycerate dehydrogenase	0	0.299802	-0.0763031	0.575279	0.199206	0.532239	0.211115	0.26059	-0.58506	0.337518	0.125701	0.286059	4
776	Cell cytoskeleton	Ssa#S35548210	pleckstrin 2	4.62593e-18	0.0365718	-0.0927448	0.560868	0.417689	0.609784	0.156444	0.0776418	-0.632553	0.462077	0.184989	0.136313	4
777	Metabolism Retinoid	Ssa#GRASP209732635	Cellular retinoic acid binding protein 2, b	-1.38778e-17	0.376386	0.366219	0.22889	0.453503	0.548532	0.0961386	0.0137218	-0.487958	0.15994	0.327223	0.346433	4
778	Immune cell marker	Ssa#TC103040	CD9 antigen	-6.93889e-18	0.433546	0.303151	0.387687	0.590745	0.461203	-0.184141	-0.432528	-0.0858995	-0.0746182	-0.0194344	0.0834566	4
779	Immune Platelet	Ssa#TC103040	CD9 antigen	-6.93889e-18	0.433546	0.303151	0.387687	0.590745	0.461203	-0.184141	-0.432528	-0.0858995	-0.0746182	-0.0194344	0.0834566	4
780	Cell Ubiquitin	Ssa#BG933765	Lysine-specific demethylase 2B	2.31296e-18	0.459937	0.510131	0.215044	0.852226	0.697135	-0.087676	-0.207758	-0.186416	-0.039483	-0.0360594	0.0892174	4
781	Metabolism RNA	Ssa#S18839353	tRNA methyltransferase 10 homolog A	-2.31296e-18	0.136119	0.377296	1.07528	0.0369542	0.0135336	-0.0439068	0.0342116	-0.136818	-0.0476513	-0.0560457	-0.0541706	4
782	Cell Transcription	Omy#S18534044	DNA-directed RNA polymerase	-4.62593e-18	0.0202089	0.545403	1.08111	-0.0224214	-0.0524077	-0.0684315	0.00997805	-0.151853	-0.0711136	-0.0250867	-0.0100587	4
783	Cell Nucleus	Ssa#TC85752	Nucleophosmin 1a	1.15648e-17	0.149669	0.555822	1.12638	-0.0123816	0.000850962	-0.0106064	-0.12721	-0.160869	-0.0981289	-0.123199	-0.0755921	4
784	Cell Nucleus	Ssa#S48409039	HCG2033702, isoform CRA_a; Suppressor of SWI4 1 homolog	-6.93889e-18	0.160969	0.616173	1.3132	0.0443323	0.0805862	0.0402534	0.150526	-0.046859	-0.10644	-0.127655	-0.134586	4
785	Cell Nucleus	Ssa#S47727792	MRNA turnover protein 4 homolog	-9.25186e-18	-0.0504026	0.699009	1.25421	-0.0907237	0.154083	0.0395857	0.226198	-0.186524	-0.146098	0.0849992	0.124658	4
786	Tissue Differentiation	Ssa#S35582199	Peroxisome proliferator-activated receptor gamma c	2.31296e-17	0.0481905	0.62759	1.27109	0.0105809	0.0462925	-0.0431781	0.256707	-0.264127	0.0505746	-0.0816084	0.135076	4
787	Metabolism Protein biosynthesis	Ssa#S35582337	Ribosomal L1 domain-containing protein 1	6.93889e-18	0.150531	0.625158	1.28433	0.0192906	0.0764812	-0.168475	-0.0442835	-0.32167	-0.176735	-0.143092	-0.0641461	4
788	Metabolism Amino acid	Ssa#S30241479	Protein arginine N-methyltransferase 5	9.25186e-18	0.101788	0.663103	1.16428	0.0815884	0.201953	-0.049283	-0.0440003	-0.37106	-0.24398	-0.140884	-0.094787	4
789	Cell GTP signaling	Ssa#S48394573	GTPase activating protein	-9.25186e-18	0.16899	0.519799	1.11574	-0.0249905	0.227175	-0.110564	-0.163705	-0.185609	-0.130516	-0.14315	0.0263215	4
790	Metabolism Protein biosynthesis	Ssa#GRASP223649213	Ribosome biogenesis protein WDR12	-9.25186e-18	0.23044	0.642613	1.07731	0.0220723	0.000397522	-0.206682	-0.151324	-0.453752	-0.0862559	-0.112339	0.0362032	4
791	Cell Nucleus	Ssa#GRASP209737215	Ribosome biogenesis protein BRX1 homolog	4.62593e-18	0.211063	0.836781	1.20926	0.0387005	0.0610768	0.0352733	-0.0805866	-0.168493	0.0957808	-0.125013	-0.0237303	4
792	Metabolism RNA	Ssa#S50701187	THO complex subunit 4-like	-9.25186e-18	0.285413	0.468882	0.98466	0.318403	0.207063	-0.0550412	-0.109373	-0.365317	-0.144133	-0.0245856	0.200034	4
793	Metabolism RNA	Ssa#GRASP223647605	THO complex subunit 4-A-like	-4.62593e-18	0.286994	0.467758	1.03483	0.283982	0.313116	-0.0377889	0.0288475	-0.249528	0.0149643	0.217271	0.436538	4
794	Metabolism Protein biosynthesis	Ssa#EG872251	Eukaryotic translation termination factor 1	0	0.457668	0.635772	1.01437	0.468931	0.465404	0.0931838	-0.202731	-0.300955	-0.14699	0.12699	0.381851	4
795	Cell Redox	Ssa#S35599692	Thioredoxin reductase 3	9.25186e-18	0.144821	0.389518	1.01436	0.119299	0.577536	0.0775702	-0.160025	-0.256618	0.199129	0.0843418	0.28906	4
796	Tissue Hematopoiesis	Omy#S22610346	interleukin-11	1.38778e-17	0.0190745	0.412351	1.36818	-0.0839042	-0.0394162	0.136127	0.201113	0.236033	0.381172	0.449232	0.409724	4
797	Immune Cytokine	Omy#S22610346	interleukin-11	1.38778e-17	0.0190745	0.412351	1.36818	-0.0839042	-0.0394162	0.136127	0.201113	0.236033	0.381172	0.449232	0.409724	4
798	Metabolism Protease inhibitor	Ssa#GRASP209735683	metalloproteinase inhibitor 2-like	1.85037e-17	-0.111559	0.760375	1.67494	-0.0477288	0.111176	0.214959	0.235934	-0.117773	0.498628	0.0675098	0.168073	4
799	Immune Eicosanoid	Ssa#S35498112	Cytosolic phospholipase A2 gamma	9.25186e-18	0.0148343	0.719838	1.41274	-0.0359925	0.516147	0.352881	0.39532	0.0289862	0.325909	0.189195	0.169402	4
800	Tissue Neural	Ssa#GRASP209738173	Mesencephalic astrocyte-derived neurotrophic factor	-9.25186e-18	-0.0029265	0.586861	1.23596	-0.30155	0.441899	0.323529	0.594357	-0.232697	0.488639	0.315207	0.327568	4
801	Cell Stress	Ssa#TC105115	Hypoxia up-regulated protein 1	2.31296e-17	0.219544	0.597948	1.01637	-0.0451797	0.309251	0.171533	0.253729	-0.246281	0.142102	0.320614	0.320419	4
802	Metabolism Amino acid	Ssa#GRASP223647537	S-adenosylmethionine decarboxylase proenzyme	-4.62593e-18	0.0777048	0.518649	1.1435	-0.0949896	0.267834	0.279527	0.291893	-0.218372	0.283683	0.205583	0.296472	4
803	Metabolism Mitochondria	Ssa#GRASP221222003	12 kDa heat shock protein, mitochondria	-2.77556e-17	0.17003	0.770993	1.14753	0.0255398	0.293941	0.346092	0.277286	-0.1037	0.371535	0.317581	0.298838	4
804	Cell Folding, protein modification	Ssa#GRASP221222003	12 kDa heat shock protein, mitochondria	-2.77556e-17	0.17003	0.770993	1.14753	0.0255398	0.293941	0.346092	0.277286	-0.1037	0.371535	0.317581	0.298838	4
805	Cell Folding, protein modification	Ssa#GRASP209156215	DnaJ	1.38778e-17	0.31641	0.606964	1.24709	0.0157551	0.440564	0.2485	0.376777	-0.238724	0.186312	0.297991	0.149259	4
806	Cell Exocytosis	Ssa#TC107991	Signal recognition particle receptor subunit beta	4.62593e-18	0.233896	0.811619	1.13976	0.272319	0.265439	0.39071	0.131084	0.0235105	0.0381364	0.166784	0.412543	4
807	Cell motor	Ssa#GRASP223649327	Angio-associated migratory cell protein	-2.77556e-17	0.128076	0.547638	1.04659	-0.0214735	0.397082	0.470016	0.458167	0.0683983	0.385571	0.443615	0.400313	4
808	Tissue Endothelium	Ssa#GRASP223649327	Angio-associated migratory cell protein	-2.77556e-17	0.128076	0.547638	1.04659	-0.0214735	0.397082	0.470016	0.458167	0.0683983	0.385571	0.443615	0.400313	4
809	Cell Nucleus	Ssa#GRASP209155441	RuvB-like 1	-9.25186e-18	0.0113607	0.661972	0.949821	-0.0818588	0.291896	0.396707	0.408049	0.0485204	0.342253	0.431981	0.527231	4
810	Metabolism Protein biosynthesis	Ssa#S35692931	Methionine--tRNA ligase, cytoplasmic;	-9.25186e-18	0.155725	0.489945	1.04274	0.0737568	0.399722	0.35786	0.253566	0.134048	0.24984	0.271858	0.586916	4
811	Metabolism Transport	Ssa#GRASP209149061	ATP-binding cassette, sub-family F	2.77556e-17	-0.0596011	0.348171	1.14672	0.00994612	0.258429	0.389096	0.29033	-0.0148363	0.211271	0.292369	0.38202	4
812	Cell GTP signaling	Ssa#GRASP209155813	GTPase activating protein	9.25186e-18	0.234418	0.597481	1.27881	0.0406497	0.524637	0.43593	0.504312	0.0700657	0.291683	0.399992	0.603451	4
813	Metabolism Amino acid	Ssa#GRASP209155403	arginine N-methyltransferase 3	-2.31296e-17	0.189626	0.740668	1.34891	0.022059	0.417968	0.408829	0.510889	0.184069	0.373917	0.31611	0.475977	4
814	Immune IFN-virus response	Ssa#S31990038	interferon-induced guanylate-binding protein 1-like	1.85037e-17	0.116463	0.0442574	-0.6562	-0.0049725	-0.223255	-0.703731	-1.0894	-0.318526	-0.654231	-0.40549	-0.401492	5
815	Tissue Adhesion	Ssa#GRASP209735681	Integrin beta-1-binding protein 1	2.77556e-17	0.200114	0.0563912	-0.340552	-0.0371118	-0.367891	-0.793224	-0.661758	-0.475392	-0.843494	-0.587057	-0.431065	5
816	Immune Complement	Ssa#S48410672	complement component 1, q subcomponent, B chain	2.31296e-17	0.116151	0.101237	-0.233126	0.0250591	-0.0951107	-0.786234	-0.899194	-0.351562	-0.764705	-0.740617	-0.640342	5
817	Metabolism Mitochondria	Ssa#CV428794	Isocitrate dehydrogenase 1	-1.85037e-17	0.134474	-0.0149834	-0.269079	0.0764493	-0.237759	-0.689526	-0.910688	-0.494563	-0.72274	-0.784441	-0.632421	5
818	Metabolism Mitochondria	Ssa#S32005556	NAD(P)H dehydrogenase_ quinone 1	-2.77556e-17	0.174688	-0.146542	-0.502781	0.113825	-0.0893526	-0.706634	-0.986194	-0.444618	-0.704452	-0.725985	-0.603881	5
819	Cell Cytoskeleton keratin	Ssa#S31979022	Keratin, type I cytoskeletal	1.85037e-17	0.0117873	0.00825183	-0.163836	0.303285	-0.049611	-0.668853	-1.18933	-0.2177	-0.841435	-0.839037	-0.657086	5
820	Tissue ECM	Ssa#AM042376	Up-regulator of cell proliferation	-1.38778e-17	0.457359	0.195399	-0.527007	-0.219808	-0.49478	-0.553394	-0.64133	0.148754	-0.660177	-0.590021	-0.587419	5
821	Immune IFN-virus response	Ssa#AM042376	Up-regulator of cell proliferation	-1.38778e-17	0.457359	0.195399	-0.527007	-0.219808	-0.49478	-0.553394	-0.64133	0.148754	-0.660177	-0.590021	-0.587419	5
822	Cell Ubiquitin	Ssa#TC97951	Ubiquitin-like protein-2	-9.25186e-18	0.53293	-0.205865	-0.668204	-0.35272	-0.582529	-0.350733	-1.16129	-0.0129244	-0.672888	-0.773157	-0.660958	5
823	Tissue Neural	Ssa#S35562877	rho guanine nucleotide exchange factor 15-like	1.85037e-17	-0.116524	-0.358365	-1.04445	-0.117228	-0.26369	-0.553958	-0.550768	-0.309991	-0.648585	-0.624495	-0.465624	5
824	Metabolism Ion	Ssa#S18891162	solute carrier family 22 member 7-like (LOC106608559)	3.23815e-17	-0.0121171	-0.346635	-0.894725	0.151728	-0.473422	-0.611957	-0.816454	-0.449295	-0.494966	-0.346968	-0.42708	5
825	Immune receptor	Ssa#DY728493	NACHT, LRR and PYD domains-containing protein 1	-9.25186e-18	-0.0751163	-0.0642898	-0.664327	0.292484	-0.340738	-0.629827	-0.763885	-0.83487	-0.385458	-0.575766	-0.896753	5
826	Metabolism Amino acid	Ssa#EG928102	gamma-glutamyltransferase 5-like	-9.25186e-18	0.316413	-0.0581347	-0.445693	0.109389	-0.275619	-0.83943	-0.991242	-0.79712	-0.78106	-0.930194	-0.910798	5
827	Immune Antigen presentation	Ssa#CL109Contig1	H-2 class II histocompatibility antigen gamma chain-like	4.62593e-18	0.332191	0.110144	-0.221905	0.146852	-0.141828	-1.02584	-1.1393	-0.567146	-1.09617	-0.942483	-0.746679	5
828	Tissue Epithelium	Ssa#EG766533	Serine proteinase inhibitor	-1.85037e-17	0.0359738	-0.0907533	0.0392489	0.176386	-0.375552	-0.839172	-0.850534	-0.780519	-0.859685	-0.916127	-0.578313	5
829	Cell Myofiber	Ssa#CB498954	Myosin, heavy chain 10, non-muscle	9.25186e-18	0.302283	0.118297	-0.0462973	0.283655	-0.571651	-0.874797	-0.953159	-1.07962	-0.898396	-0.883183	-0.783972	5
830	Metabolism Mitochondria	Ssa#S35531704	NADH-ubiquinone oxidoreductase chain 5	-3.70074e-17	-0.263486	-0.310364	-0.317548	-0.244388	-0.630679	-1.04424	-1.2601	-0.62659	-1.05109	-0.847873	-0.757434	5
831	Metabolism Mitochondria	Ssa#S47625644	3-ketoacyl-CoA thiolase, mitochondrial	9.25186e-18	-0.21017	0.332278	0.219565	-0.52952	-0.771408	-0.442499	-0.596118	-0.490884	-0.560537	-0.681052	-0.754217	5
832	Metabolism Lipid	Ssa#S47625644	3-ketoacyl-CoA thiolase, mitochondrial	9.25186e-18	-0.21017	0.332278	0.219565	-0.52952	-0.771408	-0.442499	-0.596118	-0.490884	-0.560537	-0.681052	-0.754217	5
833	Cell Apoptosis	Ssa#GRASP209154143	CASP8 and FADD-like apoptosis regulator CASP8 and FADD-like apoptosis regulator	-1.38778e-17	0.0420074	0.462686	0.0688101	-0.302343	-0.545435	-0.266972	-0.425407	-0.276395	-0.444357	-0.433739	-0.487914	5
834	Tissue Growth factor	Ssa#GRASP209153907	Angiopoietin-related protein 4	-9.25186e-18	0.0761376	0.874348	0.513002	-0.230149	-0.615017	-0.599487	-0.625559	-0.595378	-0.667856	-0.802666	-0.633481	5
835	Tissue Secretory	Ssa#S50369249	Zymogen granule membrane protein 16 precursor	1.85037e-17	0.356118	0.0348782	0.00914747	0.015695	-0.677204	-0.667704	-0.353851	-1.11414	-0.63386	-0.525788	-0.405239	5
836	Cell cytoskeleton	Omy#S34421734	Annexin A6	-1.85037e-17	0.051461	0.0259123	0.0416724	-0.0279522	-0.547768	-0.404116	-0.471302	-1.13154	-0.464195	-0.42163	-0.43942	5
837	Tissue ECM collagen	Ssa#TC108554	Collagen V alpha 3	-9.25186e-18	0.360868	0.274991	0.129365	0.393572	-0.532533	-0.688965	-0.688275	-0.908438	-0.485757	-0.525984	-0.448539	5
838	Immune Eicosanoid	Ssa#TC108704	Prostaglandin-H2 D-isomerase	1.85037e-17	0.39919	0.338084	-0.0681837	-0.101765	-0.262798	-0.682031	-0.723701	-1.13467	-0.88037	-0.756734	-0.619655	5
839	Tissue Secretory	Ssa#TC104868	Zymogen granule membrane protein 16 precursor	1.85037e-17	0.316247	0.0391396	0.0139727	-0.103542	-0.269454	-0.717608	-0.497127	-1.18371	-0.718978	-0.70688	-0.594256	5
840	Immune Complement	Omy#S18170445	C5AR_ONCMY RecName: Full=C5a anaphylatoxin chemotactic receptor; Short=C5a-R; Short=C5aR	-1.38778e-17	-0.220542	0.211077	0.779527	-0.444189	-0.471444	-0.456664	-0.384585	-0.525912	-0.535753	-0.584585	-0.60961	5
841	Immune Chemokine receptor	Omy#S18170445	C5AR_ONCMY RecName: Full=C5a anaphylatoxin chemotactic receptor; Short=C5a-R; Short=C5aR	-1.38778e-17	-0.220542	0.211077	0.779527	-0.444189	-0.471444	-0.456664	-0.384585	-0.525912	-0.535753	-0.584585	-0.60961	5
842	Metabolism Mitochondria	Ssa#GRASP209154833	Dihydroorotate dehydrogenase	9.25186e-18	-0.175189	0.155836	0.642207	-0.173691	-0.523616	-0.297928	-0.370562	-0.451012	-0.444776	-0.609275	-0.663155	5
843	Tissue Neural	Ssa#GRASP223648615	Solute carrier family 6	-1.85037e-17	-0.421763	-0.0281443	0.426652	-0.296472	-0.582584	-0.631275	-0.425851	-0.46728	-0.35635	-0.546141	-0.742949	5
844	Cell cycle	Ssa#GRASP209734783	cyclin-dependent kinase 2 interacting protein	4.62593e-18	-0.138284	0.140037	0.406102	-0.174011	-0.483317	-0.467145	-0.481918	-0.596092	-0.551206	-0.763105	-0.612613	5
845	Tissue Differentiation	Ssa#GRASP209149729	Zinc finger protein 622	-4.62593e-18	-0.0877969	0.290257	0.523027	-0.113355	-0.453154	-0.48738	-0.43308	-0.672389	-0.577825	-0.642358	-0.60624	5
846	Metabolism Protein biosynthesis	Ssa#S35491526	probable peptidyl-tRNA hydrolase	-2.77556e-17	-0.110267	0.0592463	0.457663	-0.0964552	-0.384201	-0.469752	-0.394106	-0.56149	-0.629929	-0.60925	-0.493711	5
847	Metabolism Mitochondria	Ssa#S30276210	39S ribosomal protein L48, mitochondrial-like	2.77556e-17	-0.140913	0.147719	0.434931	-0.0092279	-0.406802	-0.542903	-0.652945	-0.588634	-0.592036	-0.708027	-0.716595	5
848	Tissue Growth factor	Omy#S34421721	Follistatin-like 3 glycoprotein	-1.38778e-17	-0.201238	0.107431	1.00796	0.0130145	-0.488665	-0.738598	-0.567258	-0.706923	-0.378632	-0.757915	-0.582533	5
849	Immune Lymphocyte	Ssa#GRASP221221683	GTPase IMAP family member 7	0	0.23788	0.125704	0.690269	-0.0707778	-0.464858	-0.599499	-0.798149	-0.003162	-0.686009	-0.602292	-0.534402	5
850	Cell GTP signaling	Ssa#GRASP221221683	GTPase IMAP family member 7	0	0.23788	0.125704	0.690269	-0.0707778	-0.464858	-0.599499	-0.798149	-0.003162	-0.686009	-0.602292	-0.534402	5
851	Metabolism Steroid, bile	Ssa#S35549220	Hydroxysteroid 11-beta dehydrogenase 2	-1.85037e-17	-0.143574	-0.117929	0.0767405	-0.0877711	-0.603075	-0.873293	-0.72256	-0.380754	-0.705633	-0.979795	-0.869462	5
852	Metabolism Sugar	Ssa#S18850563	Wiskott-Aldrich syndrome (Eczema-thrombocytopenia)	-2.31296e-17	-0.188222	0.220906	0.142968	-0.175746	-0.571928	-0.904914	-0.671192	-0.593028	-0.727509	-0.866651	-0.850217	5
853	Cell Reticulum	Ssa#TC103494	Trafficking protein particle complex subunit 4	0	-0.0451162	0.0465843	0.34683	0.0900397	-0.637781	-0.756423	-0.595888	-0.44019	-0.951175	-0.832834	-1.02739	5
854	Metabolism Xenobiotic	Ssa#S35675658	ATP-binding cassette, sub-family C	0	-0.0379096	0.0329035	-0.086145	-0.271692	-0.65234	-0.611377	-0.805071	-0.460438	-1.15079	-0.729467	-0.767066	5
855	Metabolism Mitochondria	Ssa#GRASP209735569	Hydroxyacyl-coenzyme A dehydrogenase, mitochondrial	-9.25186e-18	-0.17567	0.164905	-0.0707943	-0.3112	-0.71528	-0.594013	-0.726818	-0.571462	-0.66524	-0.875324	-0.741906	5
856	Metabolism Lipid	Ssa#GRASP209735569	Hydroxyacyl-coenzyme A dehydrogenase, mitochondrial	-9.25186e-18	-0.17567	0.164905	-0.0707943	-0.3112	-0.71528	-0.594013	-0.726818	-0.571462	-0.66524	-0.875324	-0.741906	5
857	Metabolism Mitochondria	Ssa#GRASP209154407	3-ketoacyl-CoA thiolase, mitochondrial	-3.70074e-17	-0.232481	0.150719	-0.127328	-0.404064	-0.839299	-0.809205	-0.799504	-0.635711	-0.804736	-0.960999	-0.944002	5
858	Metabolism Lipid	Ssa#GRASP209154407	3-ketoacyl-CoA thiolase, mitochondrial	-3.70074e-17	-0.232481	0.150719	-0.127328	-0.404064	-0.839299	-0.809205	-0.799504	-0.635711	-0.804736	-0.960999	-0.944002	5
859	Immune Acute phase	Ssa#GRASP209730945	c-reactive protein, pentraxin-related	3.70074e-17	-0.161901	0.26262	0.0938317	-0.176541	-0.917991	-0.732517	-0.645761	-0.76796	-0.605012	-0.721447	-0.822673	5
860	Metabolism Lipid	Ssa#KSS1708	Medium-chain specific acyl-CoA dehydrogenase, mitochondrial	3.23815e-17	0.0740177	0.257624	0.445143	-0.0626134	-0.491194	-0.692439	-0.719429	-0.689852	-0.762222	-0.97716	-0.819295	5
861	Cell Redox	Ssa#GRASP223672874	Superoxide dismutase [Mn], mitochondrial	0	0.13828	0.174399	0.215027	0.0533378	-0.531305	-0.592477	-0.826087	-0.845784	-0.666219	-0.747682	-0.780657	5
862	Immune receptor	Ssa#KSS3895	Cd97	1.85037e-17	-0.161409	-0.0799815	0.165032	-0.220356	-0.960085	-0.65129	-0.544437	-0.303499	-0.370152	-0.623247	-0.785601	5
863	Tissue Differentiation	Ssa#CA053607	Notch homolog 2	-1.85037e-17	-0.0551855	-0.144466	-0.0649825	0.0477419	-1.20103	-0.504122	-0.398192	-0.495523	-0.348592	-0.557318	-0.759459	5
864	Metabolism Mitochondria	Ssa#GRASP209732023	mitochondrial uncoupling protein 2-like	0	0.0568773	0.0677391	0.0838931	-0.0789786	-0.993041	-0.245757	-0.679804	-0.301392	-0.381664	-0.431999	-0.429197	5
865	Cell cycle	Ssa#GRASP221221551	Regulator of cell cycle RGCC	-1.38778e-17	-0.230144	-0.0148544	0.226453	0.0209515	-1.14973	-0.349696	-0.446936	-0.86693	-0.576634	-0.645487	-0.614586	5
866	Metabolism Retinoid	Ssa#S35501677	retinol-binding protein 4-B	-2.77556e-17	-0.290463	0.619979	0.176449	-0.0491994	-0.734964	-1.15188	-0.733418	-0.227435	-0.718358	-1.18584	-1.0782	5
867	Metabolism Amino acid	Ssa#EG819142	Glutaminyl-peptide cyclotransferase-like a	0	-0.470154	0.318866	0.202491	-0.681496	-0.575565	-1.03465	-1.03526	-0.376675	-0.76584	-1.28825	-1.10905	5
868	Metabolism Sugar	Ssa#GRASP223649111	Pyruvate dehydrogenase kinase isozyme 2, mitochondrial precursor	-9.25186e-18	-0.0760424	0.106053	-0.0861038	-0.299218	-0.770313	-0.847301	-0.520021	-0.256344	-0.838055	-1.15419	-1.03909	5
869	Metabolism Iron heme	Ssa#GRASP223647743	5-aminolevulinate synthase, erythroid-specific, mitochondrial precursor	4.62593e-18	-0.22313	0.055862	0.0477889	-0.306344	-0.650425	-0.687605	-0.431145	-0.341598	-0.657223	-1.02302	-1.16677	5
870	Metabolism Amino acid	Ssa#S47625978	Glutamic pyruvate transaminase	-3.70074e-17	-0.253316	-0.239393	-0.14165	-0.392843	-0.67201	-0.751918	-0.719922	-0.338703	-0.761887	-0.986003	-1.14989	5
871	Tissue Secretory	Ssa#GRASP209731809	heme-binding protein 2-like	-9.25186e-18	-0.11855	-0.0880996	-0.115308	-0.35157	-1.03119	-0.917403	-0.701353	-0.438408	-0.847097	-1.07	-0.993923	5
872	Metabolism Iron heme	Ssa#GRASP209731809	heme-binding protein 2-like	-9.25186e-18	-0.11855	-0.0880996	-0.115308	-0.35157	-1.03119	-0.917403	-0.701353	-0.438408	-0.847097	-1.07	-0.993923	5
873	Tissue Differentiation	Ssa#TC101422	Sonic hedgehog b	-3.70074e-17	-0.308113	-0.0420597	0.120315	-0.357599	-1.10342	-0.719301	-0.563424	-0.396102	-1.10998	-0.994612	-1.0266	5
874	Metabolism Ion	Ssa#KSS1690	Voltage-gated hydrogen channel 1	0	-0.44912	-0.0983782	0.0891722	-0.739633	-1.12329	-1.20076	-0.894234	-0.590292	-1.16284	-1.39429	-1.56614	5
875	Tissue Secretory	Ssa#CA054025	beta-2-glycoprotein 1-like	3.70074e-17	-0.477578	0.253593	-0.0108166	-0.839227	-0.983609	-1.02601	-0.890713	-1.092	-1.20253	-1.25102	-1.47826	5
876	Immune Chemokine	Ssa#S35500679	C-C motif chemokine 4-like	-2.77556e-17	-0.0658124	0.105915	0.0538706	-0.513701	-0.869581	-1.24239	-1.07277	0.438707	-1.01824	-1.13974	-1.08923	5
877	Immune Chemokine	Ssa#GRASP223672078	C-C motif chemokine 19 precursor-1	1.38778e-17	0.184379	-0.0645873	0.448553	-0.582609	-1.05195	-0.930921	-0.77202	0.652961	-0.721133	-0.857627	-1.09728	5
878	Immune Acute phase	Ssa#GRASP221221375	Serum amyloid A5	0	-0.155309	0.489316	0.380255	-0.496286	-0.498001	-0.681729	-0.614741	0.397841	-0.373259	-0.92599	-1.02251	5
879	Immune Acute phase	Ssa#CK882427	Serum amyloid A5	-1.38778e-17	0.109683	0.529625	0.324423	-0.38695	-0.64326	-0.866563	-0.759387	-0.0168474	-0.551926	-1.06092	-1.18668	5
880	Immune IFN-virus response	Ssa#KSS2351	CD9-1	-2.31296e-17	-0.0340063	-0.0961657	-0.0957632	0.20251	-0.502901	-0.803654	-0.636627	-0.0311592	-0.62239	-0.705452	-0.795553	5
881	Immune adhesion	Ssa#KSS2351	CD9-1	-2.31296e-17	-0.0340063	-0.0961657	-0.0957632	0.20251	-0.502901	-0.803654	-0.636627	-0.0311592	-0.62239	-0.705452	-0.795553	5
882	Immune regulator	Omy#S50901684	STAT1a	9.25186e-18	0.0662463	-0.412774	-0.48732	-0.202686	-0.620709	-0.826181	-0.800783	0.311915	-0.654915	-0.762127	-0.529127	5
883	Immune IFN-virus response	Ssa#S35555077	Very large inducible GTPase 1-2	1.38778e-17	0.470742	-0.117882	0.154852	-0.15836	-0.508038	-0.789535	-0.497475	0.637417	-0.187517	-0.453433	-0.43165	5
884	Immune IFN-virus response	Ssa#BQ035726	Very large inducible GTPase 1-2	2.31296e-17	0.24102	-0.158105	0.0189026	-0.317342	-0.488283	-0.468467	-0.538393	0.659205	-0.249216	-0.375675	-0.470993	5
885	Immune IFN-virus response	Ssa#S46933886	Gig2-2	2.31296e-17	0.416741	0.108949	0.106968	0.094119	-0.447647	-0.764848	-0.66523	0.215459	-0.132592	-0.474595	-0.483639	5
886	Immune IFN-virus response	Ssa#S35550575	Patched domain containing 3 (PTCHD3)	-9.25186e-18	-0.427856	-0.788002	-0.591179	-0.372836	-0.841834	-0.693372	-0.345138	0.434475	-0.785049	-0.615895	-0.931277	5
887	Immune IFN-virus response	Ssa#EG786166	PaTched Related family member	-9.25186e-18	-0.228978	-0.688269	-0.359102	-0.28148	-0.728077	-0.775848	-0.327234	0.360037	-0.671234	-0.580988	-0.850114	5
888	Immune Chemokine	Ssa#S47728457	C-X-C motif chemokine 10	2.77556e-17	-0.385979	-0.829402	-0.308848	-0.39605	-0.64344	-0.807711	-0.755551	0.675081	-0.782382	-0.868186	-0.860862	5
889	Immune IFN-virus response	Omy#S48316952	interferon gamma 1	-2.77556e-17	-0.126632	-0.304333	-0.629703	-0.32337	-0.604363	-0.662646	-0.277421	0.657178	-0.682852	-0.668392	-0.728786	5
890	Immune IFN-virus response	Omy#S48316951	interferon gamma 2	9.25186e-18	-0.112241	-0.329535	-0.670944	-0.351267	-0.734776	-0.653054	-0.238901	0.730714	-0.659841	-0.709302	-0.748488	5
891	Immune Chemokine	Ssa#S38795880	CXCL10-like chemokine	-2.31296e-17	-0.497865	-0.466584	-0.0566789	-0.500161	-0.376459	-0.564096	-0.157065	0.432556	-0.523556	-0.729481	-0.342641	5
892	Cell Ubiquitin	Ssa#S35563223	mucin-7-like	9.25186e-18	-0.361871	-0.623401	-0.156542	-0.217717	-0.136044	-0.40436	-0.129081	0.872015	-0.194479	-0.31416	-0.338638	5
893	Immune IFN-virus response	Ssa#CL95Contig1	Barrier-to-autointegration factor (banf)	-1.85037e-17	-0.00796767	-0.366448	-0.380718	0.0890203	0.0922565	-0.712423	-0.860903	0.997322	-1.02177	-1.04632	-1.06483	5
894	Immune Chemokine	Ssa#S35537615	C-C motif chemokine 4-like	-9.25186e-18	-0.370976	-1.15135	-1.14513	-0.776514	-1.3149	-1.53424	-1.08781	0.868708	-1.0902	-1.5446	-1.3559	5
895	Immune IFN-virus response	Ssa#S22497299	interferon gamma	2.77556e-17	-0.165003	-0.484355	-1.1357	-0.599635	-1.25235	-1.32229	-0.680847	0.464622	-1.25179	-1.41905	-1.45076	5
896	Tissue Secretory	Ssa#EG815396	Zymogen granule membrane protein 2	-7.40149e-17	-1.03053	-0.165778	-1.06634	-0.130411	-0.816873	-1.66465	-1.42877	0.343507	-1.16177	-1.18078	-2.04033	5
897	Immune Ig receptor	Ssa#S47728294	high affinity immunoglobulin epsilon receptor subunit gamma-like	0	-0.439404	-0.554723	-1.05415	-0.836379	-0.983765	-1.00253	-0.753283	-0.391943	-0.673432	-1.15467	-1.09495	5
898	Immune Ig receptor	Ssa#GRASP223672506	high affinity immunoglobulin epsilon receptor subunit gamma-like	4.62593e-17	-0.425549	-0.623951	-1.13539	-0.82658	-1.15859	-1.08932	-0.945847	-0.482655	-0.70039	-1.38775	-1.26949	5
899	Immune IFN-virus response	Ssa#S35592721	Sacsin	1.85037e-17	-0.67569	-1.16252	-0.643952	-0.771398	-1.18613	-0.839822	-0.888381	-0.489956	-0.933482	-1.24941	-0.954672	5
900	Immune Chemokine	Ssa#S35538601	C-X-C motif chemokine 10	-5.55112e-17	-0.481689	-0.971011	-0.435648	-0.46703	-0.896396	-1.14766	-1.07747	0.235469	-1.12411	-1.29046	-1.22089	5
901	Immune cell marker	Ssa#GRASP209733949	CD209 antigen-like protein D	-1.85037e-17	-0.614296	-0.569594	-0.305478	-0.568955	-0.689588	-1.39955	-1.1665	-0.386474	-1.20419	-1.27151	-1.11958	5
902	Immune Chemokine	Ssa#S50370761	Chemokine CK-1 precursor	5.55112e-17	-0.411289	-0.73244	-0.986775	-0.111461	-1.01657	-0.994698	-0.586002	-0.220484	-1.22658	-1.18616	-1.25177	5
903	Immune Chemokine	Ssa#S35549491	Chemokine CK-1 precursor	-1.85037e-17	-0.385992	-0.934466	-1.31275	-0.0601363	-1.03758	-1.21545	-0.596277	-0.275882	-1.42588	-1.49599	-1.3644	5
904	Immune Cytokine receptor	Ssa#CA048395	Possible IL1b	-6.4763e-17	-0.199889	-0.2326	-0.817727	-0.381352	-1.16969	-1.24992	-1.00175	-0.381772	-1.30146	-1.15161	-1.33001	5
905	Immune Complement	Ssa#S18849636	complement C4-B-like	9.25186e-18	-0.448043	-0.317346	-0.519003	-0.253375	-0.774578	-1.00806	-0.676946	-0.0712697	-0.792529	-0.994456	-0.972897	5
906	Cell Signaling	Ssa#KSS492	Purine-rich element binding protein A	9.25186e-18	-0.188802	-0.360335	-0.498654	-0.20263	-0.803844	-0.856013	-0.758772	-0.228507	-0.797338	-0.9448	-1.01393	5
907	Immune Complement	Ssa#S35695292	C4b-B	5.55112e-17	-0.325203	-0.21885	-0.386363	-0.241869	-0.877106	-1.19877	-0.640973	-0.244104	-0.900951	-1.26321	-1.19265	5
908	Cell Apoptosis	Ssa#GRASP209148369	pim-1 oncogene	1.85037e-17	-0.203777	-0.446757	-0.266772	-0.621225	-0.822798	-1.04972	-0.376302	-0.02011	-0.715943	-1.27537	-1.18326	5
909	Immune regulator	Ssa#GRASP209734939	interferon regulatory factor 1	3.70074e-17	-0.066874	-0.477742	-0.694905	-0.448294	-0.949969	-1.18312	-0.796657	0.136564	-0.939347	-0.984818	-1.11097	5
910	Immune IFN-virus response	Ssa#GRASP209734939	interferon regulatory factor 1	3.70074e-17	-0.066874	-0.477742	-0.694905	-0.448294	-0.949969	-1.18312	-0.796657	0.136564	-0.939347	-0.984818	-1.11097	5
911	Metabolism sulfur	Ssa#TC92630	Carbonic anhydrase	-1.85037e-17	-0.402512	-0.249752	-0.815234	-0.163182	-1.03867	-1.10086	-0.71678	-0.0282237	-1.03372	-1.09488	-1.07821	5
912	Tissue Neural	Ssa#GRASP209154393	Pleckstrin homology Sec7 and coiled-coil domains-binding protein	2.77556e-17	-0.0663035	-0.256694	-0.83679	-0.31927	-0.724853	-0.708717	-0.653222	0.18522	-0.96245	-0.93781	-0.983897	5
913	Cell transcription factor	Ssa#GRASP221222257	Hairy-related 6	2.77556e-17	-0.33237	-0.355668	-0.599192	-0.403135	-1.00569	-0.91273	-0.382839	-0.520765	-0.826356	-0.998117	-1.01657	5
914	Tissue Differentiation	Ssa#GRASP221222257	Hairy-related 6	2.77556e-17	-0.33237	-0.355668	-0.599192	-0.403135	-1.00569	-0.91273	-0.382839	-0.520765	-0.826356	-0.998117	-1.01657	5
915	Tissue Epithelium	Ssa#GRASP209733035	Uroplakin-2	-3.70074e-17	-0.37495	-0.24915	-0.573299	-0.323583	-0.973542	-0.966864	-0.885602	-0.715329	-0.961742	-1.1522	-1.05137	5
916	Cell cycle	Ssa#GRASP221221849	cyclin-dependent kinase inhibitor 1B-like	-1.85037e-17	-0.649898	-0.28815	-0.308594	-0.385631	-0.939345	-0.682092	-0.694493	-0.653734	-0.777768	-0.913937	-1.05632	5
917	Immune Effector	Ssa#S35600971	neutrophil cytosolic factor 2	-1.85037e-17	-0.451272	-0.342356	-0.418018	-0.708957	-0.951787	-0.956384	-0.781374	-0.48783	-0.739435	-1.06259	-0.950944	5
918	Immune B cell	Ssa#GRASP223649187	PU.1	-4.62593e-17	-0.431179	-0.409662	-0.53401	-0.634217	-0.91746	-0.70178	-0.700974	-0.274454	-0.549877	-0.976318	-1.00784	5
919	Tissue ECM	Ssa#STIR25702	extracellular matrix protein 1-like	9.25186e-18	-0.789875	-0.117357	-0.685695	-0.560105	-1.0797	-0.974599	-0.511254	-0.132299	-0.932347	-1.13495	-1.21843	5
920	Tissue plasma	Ssa#S31981011	Coagulation factor XIII A chain precursor	2.77556e-17	-0.835387	-0.321525	-0.473671	-0.218198	-1.12093	-1.07083	-0.620047	-0.413569	-1.10244	-0.967083	-1.20257	5
921	Cell Myofiber	Ssa#S48368989	myosin light chain 3	4.62593e-17	-0.693749	-0.539649	-0.818288	-0.534766	-1.02023	-0.967329	-0.544737	-0.328641	-0.879399	-0.696522	-0.906417	5
922	Tissue plasma	Ssa#GRASP223648219	Tyrosine-protein kinase JAK1	-9.25186e-18	-0.921513	-0.369402	-0.631507	-0.392009	-1.00891	-0.983133	-0.457425	-0.227322	-0.911165	-0.771659	-1.04728	5
923	Immune Cytokine receptor	Ssa#EG826641	putative interferon-alpha/beta receptor alpha chain	3.70074e-17	-0.59405	-0.632363	-0.537062	-0.603248	-1.13558	-0.736416	-0.706457	0.0239317	-0.435695	-0.689341	-0.305341	5
924	Immune Effector	Ssa#CL175Contig1	Myeloperoxidase (mpo)	-3.70074e-17	-0.475899	-0.615728	-1.08066	-0.73539	-0.913891	-0.74183	-0.832675	-0.153127	-0.487908	-0.760232	-0.647525	5
925	Immune protease	Ssa#S35673757	Serine protease 1-like	3.70074e-17	-0.419356	-0.242891	-0.409568	-1.00961	-1.00786	-0.610421	-0.211435	-0.259342	-0.490993	-0.748604	-0.676247	5
926	Immune Lectin	Ssa#GRASP209731529	Rhamnose binding lectin STL2	-3.70074e-17	-0.463333	-0.459036	-0.62379	-0.695515	-0.683876	-0.855194	-0.719526	-1.09319	-0.49654	-0.774932	-1.07381	5
927	Tissue glycan	Ssa#CA060511	Beta-1_4-galactosyltransferase 1, b4galt	-3.70074e-17	-0.507169	-0.548185	-0.446766	-0.901492	-0.567658	-0.722095	-0.705214	-1.04452	-0.533311	-0.617272	-0.893528	5
928	Metabolism Iron heme	Ssa#GRASP209731837	heme oxygenase-like	-3.70074e-17	-0.5894	-0.552619	0.0930329	-0.235444	-0.531746	-0.665438	-0.491477	-0.756988	-0.546674	-0.969659	-0.999536	5
929	Metabolism Protease inhibitor	Ssa#S35472944	Kunitz-type protease inhibitor 2 precursor	4.62593e-17	-0.135017	-0.52202	-0.769177	-0.381383	-0.914344	-0.871198	-0.581648	-1.22775	-1.12639	-1.03653	-0.702204	5
930	Metabolism Nuclease	Ssa#S31981759	Ribonuclease T2	9.25186e-18	-0.374015	-0.558809	-1.46305	-0.0762427	-0.284796	-0.556848	-0.468484	0.142696	-0.635047	-0.597725	-0.679515	5
931	Immune Ig	Ssa#S18892412	Ig-like fold	-1.85037e-17	-0.415462	-0.546246	-1.54656	-0.0562345	-0.462016	-0.28802	-0.384449	0.319947	-0.606981	-0.671888	-0.747058	5
932	Immune Ig	Ssa#S47730025	Ig lambda-like	-9.25186e-18	-0.602375	-0.637474	-1.40796	-0.194735	-0.561416	-0.70619	-0.429056	0.0405428	-0.572716	-0.918464	-1.04604	5
933	Immune Ig	Ssa#GRASP209736251	Ig light chain	3.70074e-17	-0.53086	-0.56982	-1.34836	-0.153757	-0.491215	-0.626728	-0.39708	0.206974	-0.508279	-0.799744	-0.890339	5
934	Metabolism Nucleotide	Ssa#S35544857	PWWP domain-containing protein MUM1L1	-3.70074e-17	-0.36611	-0.587839	-1.20918	-0.322317	-0.594414	-0.634234	-0.656424	-0.118758	-0.631285	-0.713877	-0.742528	5
935	Cell Lysosome	Ssa#GRASP209736181	Lysosomal thioesterase PPT2-A	1.85037e-17	-0.205472	-0.714067	-1.26869	-0.431901	-0.495717	-0.338388	-0.454846	0.0694655	-0.64275	-0.839548	-0.872583	5
936	Tissue Adhesion	Ssa#S50688405	Integrin alpha 11 subunit - Ident 26	0	-0.231321	-0.450978	-0.895451	-0.236893	-0.406242	-0.453294	-0.555271	0.0137757	-0.421774	-0.72693	-0.994696	5
937	Cell proteasome	Ssa#GRASP209737129	proteasome subunit alpha 7	-9.25186e-18	-0.264477	-0.544529	-1.00573	-0.507472	-0.595153	-0.511736	-0.387552	0.0545707	-0.512691	-0.549087	-0.671346	5
938	Immune Antigen presentation	Ssa#GRASP209737129	proteasome subunit alpha 7	-9.25186e-18	-0.264477	-0.544529	-1.00573	-0.507472	-0.595153	-0.511736	-0.387552	0.0545707	-0.512691	-0.549087	-0.671346	5
939	Immune Complement	Ssa#S35661901	Complement factor D precursor	-1.85037e-17	-0.306317	-0.568945	-0.970081	-0.518836	-0.67978	-0.633147	-0.348911	0.0499815	-0.410506	-0.732677	-0.710439	5
940	Immune cell marker	Ssa#S18848184	CD209 antigen-like protein A	-1.38778e-17	-0.377191	-0.655763	-1.13325	-0.393241	-0.314209	-0.570115	-0.346975	0.0119049	-0.453094	-0.527235	-0.492748	5
941	Immune Ig	Ssa#DW471462	Ig kappa chain	-2.77556e-17	-0.742095	-0.339172	-0.88915	-0.453405	-0.395913	-0.513945	-0.473984	0.27478	-0.458241	-0.627891	-0.717582	5
942	Immune Complement	Ssa#GRASP209736877	Complement factor D precursor	1.85037e-17	-0.467633	-0.720041	-1.19438	-0.732124	-0.757405	-0.488095	-0.202134	0.131815	-0.332691	-0.710593	-0.637077	5
943	Tissue Hematopoiesis	Ssa#GRASP209732509	transcription factor Spi-C-like	-1.85037e-17	-0.187997	-0.897123	-1.26325	-0.537799	-0.72965	-0.498443	-0.298399	0.200993	-0.447959	-0.566026	-0.651306	5
944	Immune Effector	Ssa#GRASP209738203	allograft inflammatory factor 1	-4.62593e-17	-0.266536	-0.732705	-1.35816	-0.403696	-1.10542	-0.34817	-0.33825	0.0391427	-0.437582	-0.552563	-0.640458	5
945	Cell Myofiber	Ssa#GRASP221219693	myosin IE	5.55112e-17	-0.61458	-0.771242	-1.03633	-0.574082	-0.870263	-0.642881	-0.366986	0.0627371	-0.724137	-0.910027	-1.08868	5
946	Immune IFN-virus response	Ssa#S35559285	Plexin-C1	4.62593e-17	-0.171861	-0.457971	-0.691441	-0.315936	-0.660769	-0.87763	-0.716549	-0.433998	-0.837171	-1.0428	-1.15171	5
947	Metabolism Iron heme	Ssa#S35554377	Heme-binding protein 1	-3.70074e-17	-0.188923	-0.406668	-0.734895	-0.189378	-0.77092	-0.585563	-0.749549	-0.305819	-0.764125	-1.00203	-1.0335	5
948	Immune B cell	Ssa#GRASP209738219	Dual adapter for phosphotyrosine and 3-phosphotyrosine	0	-0.0296809	-0.293057	-1.00588	-0.175778	-0.619503	-0.591906	-0.823279	-0.338866	-0.535916	-0.782018	-0.848985	5
949	Metabolism Protease	Ssa#GRASP209738479	Duodenase-1	-3.70074e-17	-0.14674	-0.549175	-0.966431	-0.325279	-0.261406	-0.425501	-0.580734	-0.0882711	-0.812115	-0.930225	-1.02531	5
950	Immune Ig	Ssa#CL34Contig1	Ig light chain	2.77556e-17	-0.153206	-0.406778	-1.02076	0.0081214	-0.572092	-0.520256	-0.592994	-0.110248	-0.882251	-0.981091	-0.933423	5
951	Immune Chemokine	Omy#S22928835	C-C motif chemokine 20 precursor	-5.55112e-17	-0.109802	-0.475037	-1.05654	-0.188147	-0.250372	-0.908003	-0.696027	-0.287887	-0.909037	-1.06364	-0.936072	5
952	Tissue ECM	Ssa#S50369882	Calcium/calmodulin-dependent 3 ,5 -cyclic nucleoti	-4.62593e-17	-0.351911	-0.481215	-1.07113	-0.372527	-0.831917	-0.789424	-0.802236	-0.257977	-0.739212	-0.981933	-0.910558	5
953	Tissue ECM	Ssa#S35706227	ependymin-like	1.85037e-17	-0.387178	-0.516445	-1.21898	-0.25317	-0.775739	-0.781544	-0.940122	-0.386821	-0.836322	-1.11945	-1.08036	5
954	Immune T cell	Ssa#S35587553	cytotoxic and regulatory T-cell molecule-like	0	-0.235517	-0.64967	-1.27228	-0.296305	-0.777766	-0.836689	-0.617994	0.0115085	-0.993943	-1.0088	-0.916559	5
955	Immune Ig	Ssa#S47728269	Ig kappa chain V-IV region B17 precursor	-4.62593e-17	-0.739431	-0.466131	-1.10072	-0.134406	-0.6491	-0.855201	-0.801814	0.0916816	-0.800291	-1.08198	-1.1159	5
956	Metabolism Protease	Ssa#KSSb2780	Matrix metalloproteinase-9	-3.70074e-17	-0.641301	0.706544	1.66866	-0.763579	-1.33006	-1.78036	-1.29944	-0.664348	-1.07952	-1.92317	-2.02473	6
957	Immune protease	Ssa#KSSb2780	Matrix metalloproteinase-9	-3.70074e-17	-0.641301	0.706544	1.66866	-0.763579	-1.33006	-1.78036	-1.29944	-0.664348	-1.07952	-1.92317	-2.02473	6
958	Metabolism Protease	Ssa#GRASP209155851	Matrix metalloproteinase-9	1.85037e-17	-0.679949	0.767789	1.75304	-0.781092	-1.14272	-1.43269	-1.08197	-0.246919	-0.790339	-1.72709	-1.89594	6
959	Immune protease	Ssa#GRASP209155851	Matrix metalloproteinase-9	1.85037e-17	-0.679949	0.767789	1.75304	-0.781092	-1.14272	-1.43269	-1.08197	-0.246919	-0.790339	-1.72709	-1.89594	6
960	Metabolism Protease	Ssa#GRASP209156091	MMP 13 or Collagenase 3	0	-0.943047	0.427437	1.448	-1.1898	-0.969159	-1.36773	-0.617078	-0.273628	-0.918957	-1.36956	-1.34084	6
961	Immune protease	Ssa#GRASP209156091	MMP 13 or Collagenase 3	0	-0.943047	0.427437	1.448	-1.1898	-0.969159	-1.36773	-0.617078	-0.273628	-0.918957	-1.36956	-1.34084	6
962	Metabolism Protease	Ssa#AJ424540	MMP 13 or Collagenase 3	5.55112e-17	-1.01509	0.325237	1.26986	-1.23798	-1.13573	-1.31846	-0.7924	-0.305465	-0.964671	-1.49903	-1.5429	6
963	Immune protease	Ssa#AJ424540	MMP 13 or Collagenase 3	5.55112e-17	-1.01509	0.325237	1.26986	-1.23798	-1.13573	-1.31846	-0.7924	-0.305465	-0.964671	-1.49903	-1.5429	6
964	Tissue Secretory	Ssa#S35517739	Zymogen granule membrane protein 16 precursor	-7.40149e-17	-0.351557	0.599019	-0.642389	-1.22373	-1.3587	-2.25946	-1.69731	-1.87941	-2.06598	-2.3823	-2.73892	6
965	Immune Effector	Ssa#S35552650	nitric oxide synthase 2, inducible	0	0.0236647	-1.46299	-1.1673	-1.78833	-1.70364	-1.74485	-1.6168	-0.639884	-0.997003	-1.97891	-1.91701	6
966	Immune Ig	Ssa#S18892482	IgH AV29	7.40149e-17	-1.34285	-0.768071	-1.47396	-1.36723	-1.03537	-1.37817	-1.48612	-0.39705	-1.33011	-1.69641	-1.77533	6
967	Metabolism Mitochondria	Ssa#S31998118	Creatine kinase, mitochondrial 1	0	-0.952215	-1.4553	-1.4626	-0.852146	-0.992181	-0.688583	-1.9426	-0.734886	0.219472	-2.14027	-1.05269	6
968	Metabolism Energy	Ssa#S31998118	Creatine kinase, mitochondrial 1	0	-0.952215	-1.4553	-1.4626	-0.852146	-0.992181	-0.688583	-1.9426	-0.734886	0.219472	-2.14027	-1.05269	6
969	Metabolism Amine	Ssa#GRASP223647763	Arginase, type II	1.85037e-17	0.018338	0.44624	1.11169	0.294768	1.19796	1.54998	0.75696	0.127848	1.7157	1.38222	1.43878	7
970	Immune Effector	Ssa#GRASP223647763	Arginase, type II	1.85037e-17	0.018338	0.44624	1.11169	0.294768	1.19796	1.54998	0.75696	0.127848	1.7157	1.38222	1.43878	7
971	Cell Transcription	Ssa#S30284652	Nocturnin	3.70074e-17	0.0292618	0.277251	0.970671	0.348078	1.67317	1.63834	0.8603	0.24125	2.08165	1.78503	1.73768	7
972	Metabolism Steroid, bile	Ssa#GRASP209734217	FK506 binding protein 5	-5.55112e-17	0.283789	0.899923	1.27925	0.119331	2.05444	1.84361	0.48667	0.0247433	2.14222	1.37208	1.10164	7
973	Tissue Differentiation	Ssa#S47625948	CCAAT/enhancer binding protein (C/EBP)_ beta	-5.55112e-17	-0.196834	0.145965	0.937845	-0.277544	1.48142	1.22248	0.284636	-0.0570082	1.75241	1.66868	1.64737	7
974	Immune regulator	Ssa#S47625948	CCAAT/enhancer binding protein (C/EBP)_ beta	-5.55112e-17	-0.196834	0.145965	0.937845	-0.277544	1.48142	1.22248	0.284636	-0.0570082	1.75241	1.66868	1.64737	7
975	Tissue Differentiation	Ssa#GRASP209152840	CCAAT/enhancer binding protein (C/EBP)_ beta	-4.62593e-17	-0.11079	0.226924	1.05512	-0.0442103	1.51761	1.31871	0.351041	-0.0237243	1.88567	1.76524	1.70499	7
976	Immune regulator	Ssa#GRASP209152840	CCAAT/enhancer binding protein (C/EBP)_ beta	-4.62593e-17	-0.11079	0.226924	1.05512	-0.0442103	1.51761	1.31871	0.351041	-0.0237243	1.88567	1.76524	1.70499	7
977	Tissue Differentiation	Ssa#GRASP223672612	CCAAT/enhancer binding protein (C/EBP)_ beta	-5.55112e-17	0.077615	0.258128	1.15444	0.0831157	1.33774	0.958572	0.0868254	-0.109793	1.40815	1.33432	1.52168	7
978	Immune regulator	Ssa#GRASP223672612	CCAAT/enhancer binding protein (C/EBP)_ beta	-5.55112e-17	0.077615	0.258128	1.15444	0.0831157	1.33774	0.958572	0.0868254	-0.109793	1.40815	1.33432	1.52168	7
979	Tissue Differentiation	Ssa#GRASP209737603	CCAAT/enhancer-binding protein delta-1	2.77556e-17	0.282191	0.598115	0.788094	0.385996	1.4	1.1356	0.564328	0.156032	1.33567	1.38767	1.32798	7
980	Tissue glycan	Ssa#EG868915	Glycoprotein-N-acetylgalactosamine 3-beta-galactos	0	0.621097	0.400971	1.18256	0.405146	1.39712	1.0694	0.87971	0.319769	1.60284	1.44491	1.53494	7
981	Tissue Secretory	Ssa#S35590181	Plasminogen activator inhibitor type 1-like	1.85037e-17	0.140074	0.523621	1.69554	0.595686	1.16714	1.07452	0.453727	-0.21913	1.52702	1.52806	1.49524	7
982	Metabolism Protease inhibitor	Ssa#S35590181	Plasminogen activator inhibitor type 1-like	1.85037e-17	0.140074	0.523621	1.69554	0.595686	1.16714	1.07452	0.453727	-0.21913	1.52702	1.52806	1.49524	7
983	Metabolism Calcium	Ssa#S35509799	protein S100-A1-like	3.70074e-17	0.659034	0.770687	0.985224	0.490854	1.38296	1.23368	0.381632	-0.457485	1.01585	1.1889	1.36727	7
984	Cell DNA repair	Ssa#GRASP223647559	Cryptochrome 1b	1.85037e-17	0.51499	0.619995	1.12553	0.319057	1.19283	0.990724	0.383985	-0.112555	1.32725	1.01702	0.916088	7
985	Metabolism Amino acid	Ssa#KSS2001	D-aspartate oxidase	0	0.611405	0.412652	1.02237	0.240604	1.69535	1.29125	0.031436	0.304516	1.74085	2.2301	2.36301	7
986	Cell GTP signaling	Ssa#GRASP209736989	regulator of G-protein signaling 21-like	-3.70074e-17	0.58062	0.0263918	0.507085	0.312551	1.90122	1.76205	0.100249	0.261461	1.94296	1.97368	2.14487	7
987	Immune T cell	Ssa#GRASP209731943	CD276 antigen-like	5.55112e-17	0.229066	0.462078	1.16077	-0.0439117	2.10089	1.49986	0.825372	0.025102	2.3726	2.20039	2.40457	7
988	Tissue Growth factor	Ssa#GRASP209154045	Connective tissue growth factor	3.70074e-17	0.392824	0.13217	-0.0011991	0.503963	1.43149	1.43614	0.749748	0.105053	1.71869	2.03981	2.27016	7
989	Immune Chemokine receptor	Ssa#GRASP209156077	C-C chemokine receptor type 9	3.70074e-17	0.378164	0.686271	0.926398	0.110686	1.63343	1.64294	0.588425	1.03409	1.73029	1.64484	1.53214	7
990	Immune regulator	Ssa#GRASP209155663	TSC22 domain family_ member 3	-9.25186e-17	0.726208	0.831381	0.770043	0.582813	1.90939	2.03732	0.607859	0.750152	1.97807	2.04189	1.91482	7
991	Metabolism Calcium	Ssa#S35581696	S100 calcium binding protein P	5.55112e-17	1.20876	0.855489	0.8924	0.258148	2.47995	2.09422	2.45126	0.124523	2.30514	2.36057	2.06191	7
992	Immune Lectin	Ssa#GRASP209733483	Mannose-specific lectin	9.25186e-17	0.656599	0.145186	0.623265	-0.0393283	2.26463	2.27149	2.82991	-0.0529	2.51054	2.08277	2.06303	7
993	Metabolism RNA	Ssa#S35500881	Heterogeneous nuclear ribonucleoproteins A2/B1	-7.40149e-17	1.25547	0.375	0.577818	-0.510238	2.10928	2.31439	2.52373	-0.795493	1.95024	2.15964	1.80769	7
994	Immune Lectin	Ssa#S51750617	leukolectin protein	5.55112e-17	0.788605	0.0838043	-0.531837	0.37987	2.16538	1.65629	2.88962	0.292948	1.93107	2.66375	2.29635	7
995	Immune Lectin	Ssa#GRASP209732085	fish-egg lectin-like	-1.11022e-16	0.781433	0.040757	-0.463576	0.371261	2.19523	1.73107	2.94835	0.408516	2.00397	2.72244	2.42238	7
996	Tissue ECM	Omy#utu04d03	leukolectin protein	7.40149e-17	0.946264	0.241892	-0.229186	0.630512	2.15984	1.61272	2.83946	0.202206	1.91309	2.56731	2.26738	7
997	Immune Complement	Ssa#GRASP209731891	complement component 1, q subcomponent-like 2	0	0.96117	1.17812	3.75048	0.0421583	1.6667	2.38697	2.87169	0.007555	1.85284	2.10383	2.16305	7
998	Metabolism Nucleotide	Ssa#EG854617	NADP+--arginine ADP-ribosyltransferase 1 (nrt1)	6.4763e-17	-0.0735303	0.125507	-0.573399	-0.604842	1.37978	0.794361	1.934	0.227245	1.89976	1.35092	1.13754	8
999	Metabolism Mitochondria	Ssa#EG854617	NADP+--arginine ADP-ribosyltransferase 1 (nrt1)	6.4763e-17	-0.0735303	0.125507	-0.573399	-0.604842	1.37978	0.794361	1.934	0.227245	1.89976	1.35092	1.13754	8
1000	Immune Cytokine	Omy#S48436825	Small inducible cytokine A13	0	0.488153	-0.254082	-0.575583	-0.763101	1.46762	1.75795	1.55074	0.381331	1.69432	1.30876	1.2039	8
1001	Immune regulator	Ssa#STIR11314	NF-kappa-B p100 subunit	-3.70074e-17	0.323111	-0.169571	-0.207375	-0.153591	1.54672	1.49009	1.30732	0.361222	1.45744	1.68992	1.56646	8
1002	Metabolism Protease	Ssa#GRASP209738111	Chymotrypsin-like	5.55112e-17	0.456542	-0.00851833	0.212805	-0.026115	1.63628	1.3607	1.55759	0.0455503	1.62575	1.50571	1.79865	8
1003	Tissue Erythrocyte, globin	Ssa#TC103279	Spectrin beta chain, non-erythrocytic 1	0	0.373046	0.111507	0.115025	-0.159294	1.40416	1.52107	1.84362	0.40604	1.39633	1.4694	1.29614	8
1004	Immune Eicosanoid	Ssa#GRASP209155549	Prostaglandin endoperoxide synthase-1; cyclooxygenase-1	4.62593e-17	0.279591	0.146075	0.187349	-0.118753	1.44446	1.30682	1.57632	0.402709	1.32975	1.36623	1.26714	8
1005	Immune macrophage	Omy#CA375974	leukolectin protein	-1.85037e-17	0.280274	-0.160102	-0.212482	-0.0995487	1.537	1.24898	2.19112	0.272924	1.14166	1.80302	1.4331	8
1006	Tissue Adhesion	Ssa#TC96976	protocadherin 9	0	0.124382	0.143699	-0.262987	0.132573	1.35991	1.28907	1.36137	1.45198	1.15387	1.70647	1.74299	8
1007	Tissue Growth factor	Omy#CA371754	Tyrosine-protein kinase receptor; PDGFRB	-1.85037e-17	0.0516032	-0.119552	-0.0869518	-0.0311942	1.50267	1.36814	1.95671	1.45742	1.9432	1.31993	1.51998	8
1008	Immune T cell	Ssa#STIR30432	Interleukin 13 receptor alpha-2	-9.25186e-18	0.627374	-0.187395	-0.545191	0.744391	1.35318	1.16006	1.50051	0.405464	1.20408	1.31873	1.29193	8
1009	Immune Cytokine receptor	Ssa#STIR30432	Interleukin 13 receptor alpha-2	-9.25186e-18	0.627374	-0.187395	-0.545191	0.744391	1.35318	1.16006	1.50051	0.405464	1.20408	1.31873	1.29193	8
1010	Cell Cytoskeleton keratin	Ssa#GRASP209730277	Keratin, type I cytoskeletal 20	-3.70074e-17	1.04595	0.0812702	-0.325528	0.423747	1.43619	1.29015	1.52135	0.333861	1.17057	1.3707	1.3166	8
1011	Cell Cytoskeleton microtubule	Ssa#GRASP221220195	Tubulin polymerization-promoting protein family member 3	3.70074e-17	0.872406	0.14958	-0.194098	1.4749	1.39639	0.941652	1.12085	0.286891	1.20613	1.44467	1.75602	8
1012	Cell Cytoskeleton keratin	Ssa#EG798776	Type I cytokeratin	7.40149e-17	1.33183	0.201423	-0.256082	0.621173	2.03077	1.75061	1.81279	0.545349	1.63756	1.76131	1.74445	8
1013	Metabolism Xenobiotic	Ssa#GRASP223648651	Arylacetamide deacetylase	0	-0.145901	-0.400884	-0.370437	-0.0672067	0.437537	1.12551	1.20976	0.916156	1.37289	1.02702	1.25367	8
1014	Cell GTP signaling	Omy#CU065719	Sulfiredoxin-1	-3.70074e-17	-0.251818	-0.248828	-0.325708	-0.102	0.581191	1.15188	1.27202	1.24862	1.34046	1.26701	1.30577	8
1015	Metabolism Protein biosynthesis	Omy#S15340910	Ribosomal protein L7 protein	-9.25186e-18	-0.016911	-0.126654	-0.544758	-0.012772	0.546736	1.11239	0.966228	1.10115	1.02471	1.18923	1.22745	8
1016	Tissue Erythrocyte, globin	Omy#TC172518	Hemoglobin subunit beta; AltName: Full=Hemoglobin beta chain; AltName: Full=Beta-globin	1.85037e-17	0.161167	-0.84205	-0.347164	-0.141802	0.582838	1.36337	1.255	1.07374	1.11844	0.998671	0.945846	8
1017	Tissue Erythrocyte, globin	Omy#S50901702	Hemoglobin subunit beta-1	-5.55112e-17	-0.0696163	-0.631413	-0.490578	-0.185939	0.693389	1.23705	1.18212	0.973929	1.33008	1.21859	0.997904	8
1018	Tissue Differentiation	Ssa#DW543923	Zinc finger ZFPM1	-4.62593e-17	-0.0583998	-0.36892	-0.46656	0.143223	0.850203	1.33582	1.63551	1.24732	1.4821	1.68137	1.51279	8
1019	Immune	Omy#CA357327	Met proto-oncogene	3.70074e-17	-0.172042	-0.167845	-0.211469	0.129985	0.98944	1.44597	1.57624	1.29236	1.52535	1.3754	1.41595	8
1020	Tissue Differetiation-hox	Ssa#GRASP223648535	Homeobox protein EMX2	0	-0.288963	-0.20402	-0.0861422	0.40233	0.798351	1.05907	1.75979	0.822412	1.32896	1.53605	1.06014	8
1021	Tissue Neural	Ssa#GRASP223648535	Homeobox protein EMX2	0	-0.288963	-0.20402	-0.0861422	0.40233	0.798351	1.05907	1.75979	0.822412	1.32896	1.53605	1.06014	8
1022	Cell DNA repair	Ssa#DY725252	breast cancer 2, early onset	4.62593e-17	-0.160386	-0.463632	-1.18452	-0.321935	0.22973	1.5133	1.51861	1.07947	1.27757	1.53788	1.59368	8
1023	Tissue Differentiation	Ssa#TC79245	Transcription factor binding to IGHM enhancer 3a	3.70074e-17	0.00596817	-0.000765167	0.111699	0.0248127	0.352738	1.0041	1.33081	1.09291	1.29313	1.83934	1.20579	8
1024	Metabolism Protein biosynthesis	Ssa#S48396976	Inactive ubiquitin carboxyl-terminal hydrolase 53	3.70074e-17	-0.0357145	-0.0289658	0.033983	-0.0094685	0.425931	1.15735	1.38567	1.31846	1.4049	2.05073	1.34641	8
1025	Tissue Neural	Ssa#S48436177	Synaptobrevin homolog YKT6 - Ident 94	3.70074e-17	-0.110255	-0.0364562	-0.16716	0.117402	-0.0218035	1.29688	1.55828	1.23286	1.41248	2.085	1.34884	8
1026	Cell GTP signaling	Omy#TC166906	Rho GTPase-activating protein 23	1.85037e-17	-0.0543402	0.0766862	-0.138917	0.156215	0.234744	1.30559	1.63608	1.32168	1.45793	2.21403	1.56595	8
1027	Tissue glycan	Ssa#TC113038	sialin-like	-3.70074e-17	0.430669	0.342867	-0.245453	0.46193	0.269195	1.03906	1.37546	1.02347	1.28238	2.12631	1.22809	8
1028	Cell Lysosome	Ssa#TC113038	sialin-like	-3.70074e-17	0.430669	0.342867	-0.245453	0.46193	0.269195	1.03906	1.37546	1.02347	1.28238	2.12631	1.22809	8
1029	Cell Apoptosis	Ssa#S35537264	Optineurin	5.55112e-17	0.529914	0.237009	0.0556267	0.219777	0.752653	1.16015	1.38183	1.06381	1.29409	2.16716	1.61242	8
1030	Metabolism Amino acid	Ssa#S31993460	Dihydrolipoyl dehydrogenase, mitochondrial	-9.25186e-18	0.220853	0.112694	-0.135203	-0.0597878	0.81551	1.19423	1.15362	1.08391	1.14317	1.50505	1.37516	8
1031	Metabolism Protease	Ssa#DY718766	STAM binding protein a	3.70074e-17	0.364264	0.132237	0.0680502	0.350372	0.985898	1.01685	1.18629	0.831185	1.14946	1.38688	1.30307	8
1032	Cell Exocytosis	Ssa#CA061005	RAB3A RAS-related protein	4.62593e-17	0.0706589	0.0398386	0.11955	-0.029033	0.972547	1.15382	1.41746	0.703869	1.32056	1.20058	1.30696	8
1033	Cell Signaling	Omy#BX909624	PERQ amino acid-rich with GYF domain-containing pr	1.85037e-17	0.133866	-0.0276985	-0.0848082	0.0604702	1.1029	1.40336	1.57264	1.00302	1.32316	1.3831	1.43563	8
1034	Metabolism Protease	Ssa#GRASP209732661	Carboxypeptidase A2	1.85037e-17	0.235684	-0.0149493	0.596886	0.0873291	0.854432	1.01296	1.2682	1.10891	1.59526	1.36776	1.74825	8
1035	Tissue Endocrine	Ssa#DW589951	Neuroendocrine convertase 2	9.25186e-18	0.409056	0.225786	0.110414	-0.0561815	0.455649	1.37493	1.54847	0.90629	1.64303	0.951411	1.31093	8
1036	Tissue Differetiation-hox	Ssa#S45783689	homeobox protein HoxC8an	3.70074e-17	-0.0650567	-0.0621668	-0.384685	0.136528	-0.0638678	1.49863	1.92984	1.4353	1.7693	2.3703	1.57175	8
1037	Cell cytoskeleton	Ssa#CB503941	Ankycorbin	0	-0.00263435	-0.0318702	-0.503711	0.181035	-0.168253	1.69494	1.93798	1.5769	1.70791	2.42867	1.66649	8
1038	Immune IFN-virus response	Ssa#S48400416	Erythroid membrane-associated protein	-4.62593e-17	-0.128302	-0.134847	-0.656094	0.149776	-0.207499	1.53336	1.89873	1.45073	1.62188	2.28121	1.47755	8
1039	Cell Signaling	Omy#S51823010	Diaphanous 2	-1.85037e-17	-0.0891485	-0.0555067	-0.303078	0.119148	0.186507	1.70576	1.98153	1.63166	1.87111	2.53109	1.68402	8
1040	Immune IFN-virus response	Ssa#CX353894	Fish virus induced TRIM-7	-3.70074e-17	-0.12369	-0.119236	-0.453426	0.154662	-0.457129	1.32608	1.65636	1.23398	1.43261	2.1035	1.40748	8
1041	Tissue Differentiation	Ssa#GRASP209730903	Tripartite motif-containing protein 55	-5.55112e-17	-0.05207	0.0569487	-0.530043	0.220642	0.248212	1.89582	2.33239	1.82598	2.0835	2.77947	1.96083	8
1042	Tissue Differentiation	Omy#BX879710	Inactive serine protease PAMR1	-3.70074e-17	-0.200078	-0.258487	-0.519945	0.0319855	0.0861268	1.89851	2.22798	1.90085	2.01016	2.74066	2.08219	8
1043	Tissue Neural	Ssa#EG881366	Synaptosome-associated protein 25a	-1.11022e-16	-0.176349	-0.0959778	-0.674888	0.182866	0.1858	2.01833	2.44008	2.05706	2.21427	2.85536	2.23056	8
1044	Cell cytoskeleton	Ssa#DY726242	Dystonin	-9.25186e-17	-0.248381	-0.307128	-0.736282	0.0730723	0.0664108	2.08105	2.39259	1.99783	2.16618	2.65089	2.11054	8
1045	Metabolism Xenobiotic	Ssa#S48394265	Aldehyde dehydrogenase 3 family, member A2a	-1.85037e-17	-0.137962	-0.101123	-0.345375	0.479369	0.305258	2.22046	2.60237	2.16648	2.15702	3.02044	2.20743	8
1046	Metabolism Lipid	Ssa#S48394265	Aldehyde dehydrogenase 3 family, member A2a	-1.85037e-17	-0.137962	-0.101123	-0.345375	0.479369	0.305258	2.22046	2.60237	2.16648	2.15702	3.02044	2.20743	8
1047	Cell Apoptosis	Ssa#TC67326	Optineurin	-7.40149e-17	-0.00156717	-0.109996	-0.6052	0.0994995	0.54364	2.24307	2.49686	2.13035	2.26585	3.00369	2.2694	8
1048	Immune regulator	Ssa#DW006200	Tyrosine-protein kinase Jak1	0	-0.23192	-0.473772	-0.891725	-0.430702	0.94822	2.1929	2.33635	1.99853	1.97598	2.27958	2.24545	8
1049	Metabolism Xenobiotic	Ssa#GRASP209735021	glutathione S-transferase P-like	-7.40149e-17	-0.515474	3.3876	0.0767608	0.857244	1.59049	3.5385	1.35356	3.45828	3.39507	3.30253	3.69398	9
1050	Tissue Endothelium	Ssa#GRASP209734281	Angiogenin-1 precursor / RNase ZF3	1.11022e-16	2.5681	-0.231638	1.18387	-2.26003	4.73614	4.84105	4.9982	-2.21073	5.12413	5.36686	5.63026	10
1051	Immune Effector	Ssa#GRASP209734281	Angiogenin-1 precursor / RNase ZF3	1.11022e-16	2.5681	-0.231638	1.18387	-2.26003	4.73614	4.84105	4.9982	-2.21073	5.12413	5.36686	5.63026	10
1052	Immune	Ssa#S18846215	C1Q and TNF related protein 3	-2.22045e-16	3.4283	1.36967	2.77322	-0.145663	5.94436	6.9111	7.38995	-0.537088	5.96455	6.47917	6.55931	11
1053	Immune Effector	Ssa#S35551910	thrombin-like enzyme cerastocytin	-1.4803e-16	1.84068	1.14054	0.986607	-0.00262417	3.62861	3.35789	3.81571	0.791954	4.10661	4.15627	4.25714	12
1054	Immune	Ssa#KSS1868	C1q-like adipose protein	-1.85037e-16	1.40987	0.913955	2.28765	0.0308433	3.6514	3.85078	4.76003	-0.720358	3.17548	3.45465	3.02137	12

## Sheet: DEG n
number of significantlt different genes (filtered for max-min >1) due to 3 factor ANOVAs
	TP	PAA	AGD
<0.001	663	201	145
<0.01	136	164	102
<0.05	94	180	136
sum	893	545	383
